# Supplementary material for: Predicting Early Mortality in Adult Trauma Patients Admitted to Three Public University Hospitals in Urban India: A Prospective Multicentre Cohort Study
Source: PLoS One. 2014 Sep 2;9(9):e105606. doi: 10.1371/journal.pone.0105606 (PMC4152220; doi:10.1371/journal.pone.0105606)
Supplement: File S1 — Stata do-file. This file allows you to explore the fit of our preliminary model in your own dataset using Stata. (DO) [file pone.0105606.s001.do]

/********************************
Stata Do-file to estimate
predicted probability of early
mortality among adult trauma
patients. To be able to detect
significant departures from 
performance in our derivation
sample, we suggest that you
use datasets that include at
least 100 patients with early
mortality and 100 survivors.

We would be happy hear from you
if you try our model. Also,
feel free to contact us if you
have any questions or concerns
at:

|| martin.gerdin@ki.se ||

Setup:
o Exclude patients <15 years old
o You need systolic blood
pressure (sbp), heart rate (hr),
Glasgow coma scale (gcs) as
continuous variables
o You need early mortality (em)
as a dichotomous variable 
o Your data needs to be in wide
format

This Do-file was written by 
Martin Gerdin at Karolinska
Institutet, Sweden, using
the Do-file editor in Stata
version 13.1.
********************************/

* ----------- Make restricted cubic splines with four knots for sbp and hr --- *
mkspline sbp_=sbp, cubic knots(80 110 121 147)
mkspline hr_=hr, cubic knots(70 86 92 118)

* ----------- Create linear predictor  --------------------------------------- *
gen lp=2.2142-.0211*sbp_1-.0379*sbp_2+.3386*sbp_3-.0030*hr_1-0.0157*hr_2 ///
	+.2014*hr_3-.2048*gcs

* ----------- Create predicted probability ----------------------------------- *
gen pp=1/(1+exp(-lp))

* ----------- Assess model discrimination ------------------------------------ *
roctab em lp

* ----------- Test calibration using Hosmer-Lemeshow  ------------------------ *
/* Note that the command below require the user-written program hl from 
www.sealedenvelope.com. To get this program do the following:
1. Type - net from http://www.sealedenvelope.com/ -
2. Click "hl"
3. Click "click here to install"
4. Run the line below
For more information see http://www.sealedenvelope.com/stata/hl/
*/
hl em pp, group(10) sample

* ----------- Plot model calibration ----------------------------------------- *
xtile q=pp, n(10)
collapse (mean) em pp, by(q)
replace q=q/10
replace q=0 if q==.
regress em pp
local cs=_b[pp]
predict cl
tw ///
	(line q q, sort lp(dot) lc(black)) ///
	(line cl pp, sort lp(solid) lc(black)) ///
	(scatter em pp, sort mc(black) msize(small)), ///
	graphregion(c(white)) ///
	aspectratio(1) ///
	ytitle("Observed probability of early mortality") ///
	xtitle("Predicted probability of early mortality") ///
	ylabel(0(0.2)1,nogrid) xlabel(0(0.2)1,nogrid) ///
	text(0.5 0.5 "Calibration slope=`cs'") ///
	legend(off)
