# Supplementary material for: Predicting Early Mortality in Adult Trauma Patients Admitted to Three Public University Hospitals in Urban India: A Prospective Multicentre Cohort Study
Source: PLoS One. 2014 Sep 2;9(9):e105606. doi: 10.1371/journal.pone.0105606 (PMC4152220; doi:10.1371/journal.pone.0105606)
Supplement: File S2 — Raw data. This file includes the data used for this study. Individual hospitals have been masked and are not identifiable. (CSV) [file pone.0105606.s002.csv]

hos	age	male	tran	moi	mot	sbp	hr	gcs	ct	fast	xray	died	intub	del	los	m24h
2380923	25	1=Yes	1=Yes	0=Fall	3=Ambulance				1=Yes	1=Yes	1=Yes	0	0=No	6.883333	24	0
2380923	45	1=Yes	0=No	2=Road traffic accident	4=Police	110	90	15	1=Yes	1=Yes	1=Yes	0	0=No	1.583055	24	0
839873	37	0=No	1=Yes	2=Road traffic accident	3=Ambulance	124	78	15	1=Yes	0=No	0=No	0	0=No	106.5	24	0
9241982	30	1=Yes	0=No	2=Road traffic accident	3=Ambulance	166	82	15	1=Yes	1=Yes	1=Yes	0	0=No	3.333333	24	0
9241982	45	1=Yes	1=Yes	2=Road traffic accident	3=Ambulance	132	86	11	1=Yes	1=Yes	1=Yes	0	0=No	4.166389	24	0
839873	28	1=Yes	0=No	3=Assault	1=Taxi, motor rickshaw	70	100		0=No	0=No	0=No	0	1=Yes	3.5	24	0
9241982	30	0=No	1=Yes	2=Road traffic accident	3=Ambulance	115	60	15	1=Yes	1=Yes	1=Yes	0	0=No	9.833333	24	0
9241982	50	1=Yes	1=Yes	2=Road traffic accident	3=Ambulance	163	63	4	1=Yes	1=Yes	1=Yes	0	1=Yes	8.166667	24	0
839873	32	1=Yes	0=No	2=Road traffic accident	2=Private car	110	80	6	1=Yes	0=No	0=No	1	1=Yes	3	24	0
839873	52	1=Yes	1=Yes	2=Road traffic accident	3=Ambulance				1=Yes	0=No	0=No	0		25.5	24	0
9241982	33	1=Yes	0=No	2=Road traffic accident	4=Police	132	86	15	1=Yes	1=Yes	1=Yes	0	0=No	.6666667	24	0
2380923	27	1=Yes	0=No	2=Road traffic accident	1=Taxi, motor rickshaw	110	96	12	1=Yes	0=No	1=Yes	1	0=No	467.6	24	0
9241982	28	1=Yes	1=Yes	2=Road traffic accident	3=Ambulance	112	100	7	1=Yes	1=Yes	1=Yes	0	1=Yes	3.666667	24	0
839873	55	1=Yes	1=Yes	2=Road traffic accident	3=Ambulance			12	1=Yes	0=No	0=No	1	0=No	15	24	0
839873	50	0=No	0=No	4=Burn	3=Ambulance		96		0=No	0=No	0=No	0	0=No	2.5	24	0
2380923	45	1=Yes	1=Yes	1=Railway accident	4=Police	80	90	6	1=Yes	1=Yes	1=Yes	1	1=Yes	4.15	24	0
2380923	20	1=Yes	0=No	1=Railway accident	1=Taxi, motor rickshaw	110	90	12	1=Yes	1=Yes	1=Yes	0	0=No	1.733333	24	0
839873	40	1=Yes	0=No	2=Road traffic accident	3=Ambulance		80	15	1=Yes	0=No	0=No	0	0=No	3.5	24	0
839873	84	0=No	1=Yes	0=Fall	3=Ambulance	110	82	15	1=Yes	0=No	0=No	0	0=No	212.5	24	0
9241982	39	1=Yes	0=No	2=Road traffic accident	3=Ambulance	120	78	15	1=Yes	1=Yes	1=Yes	0	0=No	1.333333	24	0
2380923	21	1=Yes	0=No	2=Road traffic accident	1=Taxi, motor rickshaw	112	94	6	1=Yes	1=Yes	1=Yes	0	1=Yes	.4333333	24	0
839873	22	1=Yes	1=Yes	2=Road traffic accident	3=Ambulance	124	98	15	1=Yes	0=No	0=No	0	0=No	26	24	0
839873	85	1=Yes	1=Yes	2=Road traffic accident	3=Ambulance	126	76	13	1=Yes	0=No	1=Yes	0	0=No	270.5	24	0
839873	73	1=Yes	1=Yes	0=Fall	3=Ambulance				1=Yes	0=No	0=No	0	1=Yes		24	0
839873	60	1=Yes	1=Yes	0=Fall	3=Ambulance	118	76	11	1=Yes	0=No	0=No	0	0=No	32.5	24	0
2380923	23	1=Yes	1=Yes	2=Road traffic accident	3=Ambulance	100	98	7	1=Yes	1=Yes	1=Yes	1	2=Intubated before arrival	2.95	24	0
839873	41	1=Yes	1=Yes	2=Road traffic accident	3=Ambulance				1=Yes	0=No	0=No	0		9	24	0
2380923	25	1=Yes	1=Yes	1=Railway accident	4=Police	120	96	9	1=Yes	1=Yes	1=Yes	1	1=Yes	5.583333	24	0
9241982	24	1=Yes	1=Yes	2=Road traffic accident	2=Private car	120	78	15	1=Yes	1=Yes	1=Yes	0	0=No	7.166667	24	0
839873	35	0=No	1=Yes	0=Fall	3=Ambulance	112	84	15	1=Yes	0=No	0=No	0	0=No	8.5	24	0
839873	45	1=Yes	1=Yes	0=Fall	3=Ambulance		90	3	1=Yes	0=No	0=No	1	1=Yes	202	24	0
9241982	60	0=No	1=Yes	2=Road traffic accident	3=Ambulance		132	3	0=No	1=Yes	1=Yes	1	2=Intubated before arrival	2.166667	1.833333	1
2380923	25	1=Yes	1=Yes	3=Assault	3=Ambulance	122	80	15	1=Yes	1=Yes	1=Yes	0	0=No	1.466389	24	0
9241982	75	1=Yes	1=Yes	2=Road traffic accident	3=Ambulance	110	90	7	1=Yes	1=Yes	1=Yes	1	1=Yes	1.666389	24	0
2380923	35	1=Yes	1=Yes	5=Other	3=Ambulance	120	90	15	1=Yes	1=Yes	1=Yes	0	0=No	8.833333	24	0
839873	50	1=Yes	1=Yes	2=Road traffic accident	3=Ambulance				1=Yes	0=No	0=No	0		534	24	0
839873	60	0=No	1=Yes	2=Road traffic accident	3=Ambulance				1=Yes	0=No	0=No	1	0=No	8	24	0
839873	19	0=No	0=No	4=Burn	3=Ambulance				0=No	0=No	0=No	1	0=No	1.333333	24	0
839873	52	0=No	1=Yes	2=Road traffic accident	3=Ambulance				1=Yes	0=No	0=No	0		17.5	24	0
839873	19	1=Yes	1=Yes	0=Fall	3=Ambulance	130	90	11	1=Yes	0=No	0=No	0	2=Intubated before arrival	14.5	24	0
839873	48	1=Yes	1=Yes	0=Fall	3=Ambulance	110	80	15	1=Yes	0=No	0=No	0	0=No	72.5	24	0
839873	24	1=Yes	1=Yes	2=Road traffic accident	3=Ambulance	110	90	15	1=Yes	0=No	0=No	0	0=No	9	17	0
2380923	16	1=Yes	1=Yes	2=Road traffic accident	3=Ambulance	112	88	14	0=No	1=Yes	0=No	0	0=No	7.283333	24	0
839873	27	1=Yes	1=Yes	0=Fall	3=Ambulance				1=Yes	0=No	0=No	0	0=No	195.5	24	0
839873	27	0=No	1=Yes	2=Road traffic accident	3=Ambulance	110	102	7	1=Yes	0=No	0=No	1	0=No	7.5	24	0
839873	22	1=Yes	1=Yes	0=Fall	3=Ambulance				1=Yes	0=No	0=No	0	1=Yes	5.5	24	0
839873	38	1=Yes	1=Yes	3=Assault	0=Carried by man				1=Yes	0=No	0=No	0		29	24	0
839873	33	0=No	1=Yes	0=Fall	3=Ambulance			15	1=Yes	0=No	0=No	0	0=No	37.5	24	0
9241982	40	1=Yes	0=No	2=Road traffic accident	4=Police	116	96	3	1=Yes	1=Yes	1=Yes	0	1=Yes	.1666667	24	0
9241982	50	1=Yes	0=No	1=Railway accident	3=Ambulance	100	134	15	1=Yes	1=Yes	1=Yes	0	1=Yes	.6663889	24	0
2380923	23	1=Yes	1=Yes	0=Fall	3=Ambulance	110	130	3	1=Yes	1=Yes	1=Yes	1	1=Yes	6.566667	24	0
839873	38	1=Yes	0=No	0=Fall	2=Private car				1=Yes	0=No	0=No	0		1.5	24	0
839873	35	1=Yes	1=Yes	3=Assault	3=Ambulance				0=No	0=No	1=Yes	0		51.5	24	0
839873	45	1=Yes	1=Yes	3=Assault	3=Ambulance	130	82	11	1=Yes	0=No	0=No	0	0=No	25.5	24	0
2380923	17	1=Yes	0=No	0=Fall	1=Taxi, motor rickshaw	110	110	11	1=Yes	1=Yes	1=Yes	0	1=Yes	1.133333	24	0
839873	35	1=Yes	1=Yes	0=Fall	3=Ambulance				1=Yes	0=No	0=No	0	1=Yes	154.5	24	0
9241982	45	0=No	1=Yes	2=Road traffic accident	3=Ambulance	125	80	15	1=Yes	1=Yes	1=Yes	0	0=No	6.5	24	0
839873	45	1=Yes	1=Yes	2=Road traffic accident	3=Ambulance			15	0=No	0=No	1=Yes	0	0=No	45	24	0
9241982	26	1=Yes	1=Yes	2=Road traffic accident	3=Ambulance	134	98	15	1=Yes	1=Yes	1=Yes	1	0=No	1.833333	24	0
2380923	38	1=Yes	0=No	0=Fall	1=Taxi, motor rickshaw	100	90	14	1=Yes	1=Yes	1=Yes	0	0=No	5.4	24	0
839873	16	1=Yes	1=Yes	0=Fall	3=Ambulance	90	80	15	1=Yes	0=No	0=No	0	0=No	28	24	0
839873	71	1=Yes	0=No	5=Other	3=Ambulance			9	1=Yes	0=No	0=No	1	0=No	2	24	0
839873	65	1=Yes	1=Yes	0=Fall	3=Ambulance		90	15	1=Yes	0=No	0=No	0	0=No	484	24	0
9241982	75	1=Yes	0=No	0=Fall	3=Ambulance	118	80	15	0=No	1=Yes	1=Yes	1	0=No	3.166389	24	0
839873	52	1=Yes	1=Yes	2=Road traffic accident	3=Ambulance	100	105	12	1=Yes	0=No	0=No	0	1=Yes	9	24	0
9241982	45	1=Yes	1=Yes	2=Road traffic accident	3=Ambulance	122	88	15	1=Yes	1=Yes	1=Yes	0	0=No	3.166667	24	0
2380923	40	0=No	1=Yes	2=Road traffic accident	3=Ambulance	100	110	15	1=Yes	1=Yes	1=Yes	0	0=No	4.966667	24	0
839873	42	1=Yes	1=Yes	2=Road traffic accident	3=Ambulance	120	80	14	1=Yes	0=No	0=No	0	0=No	67	24	0
9241982	25	1=Yes	1=Yes	0=Fall	3=Ambulance	103	76	10	1=Yes	1=Yes	1=Yes	0	0=No	4.333333	24	0
839873	28	1=Yes	0=No	5=Other	6=Unknown				0=No	0=No	0=No	1	0=No		.8333333	1
9241982	27	1=Yes	0=No	0=Fall	3=Ambulance	130	76	15	0=No	1=Yes	1=Yes	0	0=No	1.333333	6.166667	0
839873	35	1=Yes	0=No	2=Road traffic accident	3=Ambulance				1=Yes	0=No	0=No	0		5	24	0
839873	19	1=Yes	1=Yes	5=Other	3=Ambulance	112	80	15	1=Yes	0=No	0=No	0	0=No	16	24	0
839873	46	1=Yes	1=Yes	2=Road traffic accident	3=Ambulance				1=Yes	0=No	0=No	0	1=Yes	13.5	24	0
9241982	26	1=Yes	1=Yes	0=Fall	3=Ambulance	122	82	15	1=Yes	1=Yes	1=Yes	0	0=No	6.166389	24	0
839873	21	1=Yes	1=Yes	2=Road traffic accident	3=Ambulance	110	84	11	1=Yes	0=No	0=No	0	0=No	5.5	24	0
839873	17	1=Yes	1=Yes	2=Road traffic accident	3=Ambulance	100	94	7	1=Yes	0=No	0=No	1	0=No	9	7.5	1
2380923	29	1=Yes	0=No	0=Fall	4=Police	110	90	15	1=Yes	1=Yes	1=Yes	0	0=No		24	0
839873	50	1=Yes	1=Yes	5=Other	3=Ambulance		80	15	1=Yes	0=No	0=No	0	0=No	267	24	0
839873	38	1=Yes	1=Yes	2=Road traffic accident	3=Ambulance	130	90	11	1=Yes	0=No	0=No	0	0=No	44	24	0
839873	50	1=Yes	0=No	0=Fall	3=Ambulance	130	70	15	1=Yes	0=No	0=No	0	0=No	4.5	24	0
839873	44	1=Yes	1=Yes	5=Other	3=Ambulance			15	1=Yes	0=No	0=No	0	0=No	21	24	0
839873	52	1=Yes	1=Yes	0=Fall	3=Ambulance				0=No	0=No	0=No	0	1=Yes	99	24	0
839873	22	1=Yes	1=Yes	4=Burn	3=Ambulance				0=No	0=No	1=Yes	0	0=No	7.5	24	0
839873	45	0=No	1=Yes	0=Fall	3=Ambulance	112	82	15	1=Yes	0=No	0=No	0	0=No	52	24	0
839873	38	1=Yes	0=No	6=Unknown	4=Police				1=Yes	0=No	0=No	1			24	0
839873	80	1=Yes	1=Yes	0=Fall	3=Ambulance	110	80	15	1=Yes	0=No	0=No	0	1=Yes	39	24	0
839873	65	1=Yes	1=Yes	0=Fall	3=Ambulance		90	11	1=Yes	0=No	0=No	0	0=No	20	24	0
839873	24	0=No	1=Yes	4=Burn	3=Ambulance		96		0=No	0=No	1=Yes	1	0=No	496.5	24	0
839873	25	1=Yes	1=Yes	0=Fall	3=Ambulance				1=Yes	0=No	0=No	0		30	24	0
2380923	32	1=Yes	0=No	3=Assault	1=Taxi, motor rickshaw	110	90		0=No	0=No	0=No	1	1=Yes	5.716667	.7833334	1
839873	72	1=Yes	1=Yes	2=Road traffic accident	3=Ambulance	140	64	10	1=Yes	0=No	0=No	0	0=No	9	24	0
839873	55	1=Yes	1=Yes	0=Fall	3=Ambulance				1=Yes	0=No	0=No	0	1=Yes	1487.166	24	0
9241982	25	1=Yes	0=No	0=Fall	1=Taxi, motor rickshaw	122	78	15	1=Yes	1=Yes	1=Yes	0	0=No	1	24	0
9241982	39	1=Yes	0=No	2=Road traffic accident	4=Police	110	98	15	1=Yes	1=Yes	1=Yes	0	0=No	.6663889	24	0
9241982	33	1=Yes	1=Yes	2=Road traffic accident	3=Ambulance	62	110	15	0=No	0=No	0=No	0	0=No	2.5	24	0
2380923	45	1=Yes	0=No	1=Railway accident	4=Police	100	90	12	1=Yes	1=Yes	1=Yes	1	0=No		24	0
2380923	20	1=Yes	1=Yes	2=Road traffic accident	3=Ambulance	120	112	15	0=No	0=No	1=Yes	0	0=No	7.483333	24	0
839873	18	0=No	1=Yes	2=Road traffic accident	3=Ambulance				1=Yes	0=No	1=Yes	1		74.5	24	0
2380923	22	1=Yes	1=Yes	2=Road traffic accident	3=Ambulance	122	98	15	1=Yes	1=Yes	1=Yes	1	1=Yes	5.066667	24	0
839873	34	1=Yes	0=No	2=Road traffic accident	4=Police				1=Yes	0=No	1=Yes	0	1=Yes	2.5	24	0
2380923	26	1=Yes	1=Yes	0=Fall	3=Ambulance	110	90	15	1=Yes	1=Yes	1=Yes	0	0=No	8.166389	24	0
9241982	25	1=Yes	1=Yes	2=Road traffic accident	3=Ambulance	126	100	15	1=Yes	1=Yes	1=Yes	0	0=No	38.83333	24	0
2380923	55	1=Yes	1=Yes	2=Road traffic accident	3=Ambulance	130	90	15	1=Yes	1=Yes	1=Yes	0	0=No	3.55	24	0
9241982	50	1=Yes	1=Yes	2=Road traffic accident	3=Ambulance	137	120	15	1=Yes	1=Yes	1=Yes	0	0=No	12.5	24	0
839873	24	1=Yes	1=Yes	4=Burn	3=Ambulance				0=No	0=No	0=No	1	0=No	49	24	0
9241982	45	0=No	0=No	2=Road traffic accident	2=Private car	122	86	10	1=Yes	1=Yes	1=Yes	0	1=Yes	1	24	0
9241982	32	1=Yes	1=Yes	2=Road traffic accident	3=Ambulance	140	82	15	1=Yes	1=Yes	1=Yes	0	0=No	6	24	0
839873	26	0=No	1=Yes	4=Burn	3=Ambulance				0=No	0=No	0=No	0	0=No	26	24	0
839873	26	1=Yes	0=No	3=Assault	1=Taxi, motor rickshaw	124	80	15	1=Yes	0=No	0=No	0	0=No	6.333611	24	0
839873	35	1=Yes	1=Yes	2=Road traffic accident	3=Ambulance	100	88		0=No	1=Yes	1=Yes	0	0=No	63	24	0
839873	50	1=Yes	1=Yes	0=Fall	3=Ambulance				1=Yes	0=No	0=No	0	0=No	169.5	24	0
839873	50	0=No	1=Yes	2=Road traffic accident	3=Ambulance				1=Yes	0=No	0=No	0	0=No	20	4	0
839873	72	0=No	0=No	0=Fall	2=Private car	150	88	9	1=Yes	0=No	0=No	0	0=No	1.5	24	0
839873	27	1=Yes	1=Yes	2=Road traffic accident	3=Ambulance	120	82	5	0=No	0=No	0=No	1	2=Intubated before arrival	11	24	0
9241982	27	1=Yes	1=Yes	3=Assault	4=Police	120	80	15	1=Yes	1=Yes	1=Yes	0	0=No	11	24	0
9241982	42	1=Yes	0=No	2=Road traffic accident	4=Police	120	76	15	1=Yes	1=Yes	1=Yes	0	1=Yes	.8333333	24	0
9241982	40	1=Yes	0=No	2=Road traffic accident	2=Private car	124	114	14	1=Yes	1=Yes	1=Yes	0	1=Yes	2.166667	24	0
839873	73	1=Yes	1=Yes	0=Fall	3=Ambulance				1=Yes	0=No	0=No	0	0=No		24	0
9241982	29	0=No	0=No	1=Railway accident	2=Private car	104	92	15	1=Yes	1=Yes	1=Yes	0	0=No	3	24	0
9241982	35	1=Yes	1=Yes	2=Road traffic accident	3=Ambulance	120	88	15	1=Yes	1=Yes	1=Yes	0	0=No	63.33333	24	0
9241982	19	1=Yes	0=No	0=Fall	2=Private car	126	88	15	1=Yes	1=Yes	1=Yes	0	0=No	1.833333	24	0
839873	55	1=Yes	1=Yes	1=Railway accident	3=Ambulance				1=Yes	0=No	0=No	1	0=No	54	24	0
9241982	18	1=Yes	0=No	2=Road traffic accident	3=Ambulance	0	100	3	0=No	1=Yes	0=No	1	1=Yes	.8333333	1	1
2380923	30	1=Yes	0=No	0=Fall	1=Taxi, motor rickshaw	110	100	4	1=Yes	0=No	1=Yes	1	1=Yes	3.733333	24	0
2380923	50	1=Yes	1=Yes	2=Road traffic accident	1=Taxi, motor rickshaw	110	100	15	1=Yes	1=Yes	1=Yes	0	0=No	1.5	24	0
9241982	35	1=Yes	1=Yes	2=Road traffic accident	3=Ambulance	122	72	3	1=Yes	1=Yes	1=Yes	1	2=Intubated before arrival	4	23.16639	1
2380923	25	0=No	1=Yes	1=Railway accident	3=Ambulance	70	110	3	0=No	1=Yes	0=No	1	2=Intubated before arrival	1.916389	10.58361	1
839873	17	1=Yes	0=No	2=Road traffic accident	4=Police	110	80	15	1=Yes	0=No	0=No	0	0=No	1.5	24	0
9241982	45	1=Yes	1=Yes	0=Fall	2=Private car	125	72	15	1=Yes	1=Yes	1=Yes	0	0=No	18.83333	24	0
839873	51	1=Yes	1=Yes	2=Road traffic accident	3=Ambulance				1=Yes	0=No	0=No	1	1=Yes	77	24	0
839873	40	0=No	1=Yes	0=Fall	3=Ambulance				1=Yes	0=No	0=No	0	1=Yes	18.5	24	0
839873	55	0=No	1=Yes	1=Railway accident	3=Ambulance				1=Yes	0=No	0=No	0	0=No	121	24	0
839873	67	1=Yes	1=Yes	0=Fall	3=Ambulance				1=Yes	0=No	0=No	0	1=Yes	73	24	0
839873	23	1=Yes	0=No	2=Road traffic accident	3=Ambulance			7	1=Yes	0=No	0=No	0	0=No	8	24	0
839873	45	0=No	1=Yes	2=Road traffic accident	3=Ambulance				1=Yes	0=No	0=No	0		13.5	24	0
839873	17	1=Yes	1=Yes	2=Road traffic accident	3=Ambulance	124	84	15	1=Yes	0=No	1=Yes	0	0=No	31.5	24	0
2380923	17	1=Yes	1=Yes	3=Assault	3=Ambulance	110	96	15	1=Yes	1=Yes	1=Yes	0	0=No	3.116667	24	0
839873	65	0=No	1=Yes	0=Fall	3=Ambulance	130	94	14	1=Yes	0=No	0=No	0	0=No		24	0
839873	32	1=Yes	1=Yes	3=Assault	3=Ambulance				1=Yes	0=No	0=No	0	1=Yes	5	24	0
839873	18	0=No	1=Yes	4=Burn	3=Ambulance				0=No	0=No	0=No	1	0=No	6.5	24	0
9241982	43	1=Yes	0=No	0=Fall	3=Ambulance	114	85	15	1=Yes	1=Yes	1=Yes	0	0=No	3.333333	24	0
839873	72	1=Yes	1=Yes	0=Fall	3=Ambulance				1=Yes	0=No	0=No	0	1=Yes		24	0
839873	67	1=Yes	1=Yes	0=Fall	3=Ambulance	160	84	10	1=Yes	0=No	0=No	0	0=No	779.5	24	0
9241982	28	1=Yes	0=No	2=Road traffic accident	4=Police	136	88	15	1=Yes	1=Yes	1=Yes	0	0=No	1.5	24	0
9241982	20	1=Yes	1=Yes	2=Road traffic accident	3=Ambulance	198	100	4	1=Yes	1=Yes	1=Yes	0	2=Intubated before arrival	7.5	24	0
9241982	28	1=Yes	1=Yes	2=Road traffic accident	3=Ambulance	124	89	15	1=Yes	1=Yes	1=Yes	0	0=No	100	24	0
9241982	40	1=Yes	1=Yes	2=Road traffic accident	3=Ambulance	120	80	15	1=Yes	1=Yes	1=Yes	0	0=No	59.83333	24	0
9241982	68	1=Yes	0=No	0=Fall	2=Private car	128	80	15	0=No	1=Yes	1=Yes	0	0=No	2.833333	24	0
9241982	17	1=Yes	0=No	2=Road traffic accident	4=Police	122	77	15	1=Yes	1=Yes	1=Yes	0	0=No	1.833333	24	0
9241982	78	1=Yes	0=No	0=Fall	2=Private car	197	67	4	1=Yes	1=Yes	1=Yes	1	1=Yes	4.166389	24	0
839873	65	1=Yes	1=Yes	3=Assault	3=Ambulance				1=Yes	0=No	1=Yes	0	0=No	8	24	0
9241982	41	1=Yes	0=No	2=Road traffic accident	3=Ambulance	122	88	15	0=No	1=Yes	1=Yes	0	0=No	1	24	0
9241982	36	1=Yes	1=Yes	2=Road traffic accident	3=Ambulance	120	76	15	1=Yes	1=Yes	1=Yes	0	0=No	8	24	0
839873	50	1=Yes	1=Yes	0=Fall	3=Ambulance	124	90	13	1=Yes	0=No	0=No	0	0=No	42	24	0
839873	23	1=Yes	0=No	0=Fall	3=Ambulance			15	1=Yes	0=No	0=No	0	0=No	5	24	0
2380923	55	1=Yes	1=Yes	0=Fall	3=Ambulance	130	88	8	0=No	1=Yes	1=Yes	1	1=Yes	3.266667	24	0
839873	65	0=No	1=Yes	0=Fall	3=Ambulance	168	96	15	0=No	0=No	0=No	0	0=No		24	0
2380923	39	1=Yes	0=No	5=Other	1=Taxi, motor rickshaw	110	90	15	0=No	1=Yes	1=Yes	0	0=No		24	0
839873	17	1=Yes	1=Yes	4=Burn	3=Ambulance		90		0=No	0=No	0=No	0	0=No	41	24	0
2380923	35	0=No	1=Yes	0=Fall	3=Ambulance	76	120	15	1=Yes	1=Yes	1=Yes	0	0=No	6	24	0
9241982	45	0=No	1=Yes	0=Fall	3=Ambulance	156	86	15	1=Yes	1=Yes	1=Yes	0	1=Yes	3.5	24	0
9241982	34	1=Yes	0=No	3=Assault	2=Private car	116	112	15	1=Yes	1=Yes	1=Yes	0	0=No	.8333333	24	0
839873	73	1=Yes	1=Yes	0=Fall	3=Ambulance	138	90	13	1=Yes	0=No	1=Yes	0	0=No	120.5	24	0
839873	32	0=No	1=Yes	4=Burn	3=Ambulance				0=No	0=No	0=No	0	0=No	6.5	24	0
9241982	56	1=Yes	1=Yes	2=Road traffic accident	3=Ambulance	80	48	4	1=Yes	1=Yes	1=Yes	1	1=Yes	31.33333	24	0
2380923	24	1=Yes	1=Yes	5=Other	3=Ambulance	112	98	15	0=No	0=No	1=Yes	0	0=No	9.033334	24	0
2380923	48	1=Yes	1=Yes	0=Fall	3=Ambulance	110	80	11	0=No	1=Yes	0=No	0	0=No	4.183333	24	0
9241982	50	1=Yes	0=No	2=Road traffic accident	4=Police	104	64	15	1=Yes	1=Yes	1=Yes	0	0=No	1	24	0
9241982	52	1=Yes	1=Yes	2=Road traffic accident	2=Private car	120	76	15	1=Yes	1=Yes	1=Yes	0	0=No	9.166667	24	0
839873	18	1=Yes	1=Yes	2=Road traffic accident	3=Ambulance				1=Yes	0=No	1=Yes	0		381	24	0
839873	50	1=Yes	1=Yes	0=Fall	3=Ambulance				0=No	0=No	0=No	0	0=No	190	24	0
839873	45	1=Yes	1=Yes	3=Assault	3=Ambulance	140	90	10	1=Yes	0=No	0=No	0	0=No	62.5	24	0
2380923	55	1=Yes	1=Yes	2=Road traffic accident	3=Ambulance	110	96	11	1=Yes	1=Yes	1=Yes	0	0=No	6.333333	24	0
839873	55	0=No	1=Yes	0=Fall	3=Ambulance		70	15	1=Yes	0=No	0=No	0	0=No	76	24	0
2380923	30	1=Yes	0=No	2=Road traffic accident	1=Taxi, motor rickshaw	80	120	9	0=No	0=No	1=Yes	1	1=Yes		24	0
839873	23	1=Yes	1=Yes	2=Road traffic accident	3=Ambulance				1=Yes	0=No	1=Yes	0		9.5	24	0
9241982	15	0=No	1=Yes	1=Railway accident	3=Ambulance	70	108	3	1=Yes	1=Yes	1=Yes	1	1=Yes	3	11	1
2380923	16	1=Yes	1=Yes	5=Other	3=Ambulance	70	108	14	1=Yes	1=Yes	1=Yes	0	1=Yes	9.75	24	0
839873	46	1=Yes	1=Yes	0=Fall	3=Ambulance	124	84		1=Yes	0=No	0=No	0	0=No	24.5	24	0
2380923	17	0=No	1=Yes	1=Railway accident	4=Police	116	96	6	1=Yes	1=Yes	1=Yes	1	1=Yes	3.1	24	0
839873	22	1=Yes	1=Yes	2=Road traffic accident	3=Ambulance	110	80	15	1=Yes	0=No	0=No	0	0=No	478	24	0
9241982	30	1=Yes	1=Yes	2=Road traffic accident	3=Ambulance	102	96	8	1=Yes	1=Yes	1=Yes	0	1=Yes	11.33333	24	0
9241982	37	0=No	1=Yes	2=Road traffic accident	3=Ambulance	118	84	15	1=Yes	1=Yes	1=Yes	0	0=No	31	24	0
2380923	20	1=Yes	1=Yes	5=Other	3=Ambulance	124	80	15	0=No	1=Yes	0=No	0	0=No	102.1831	24	0
2380923	21	1=Yes	1=Yes	2=Road traffic accident	3=Ambulance	110	84	14	0=No	1=Yes	1=Yes	0	0=No		24	0
9241982	20	1=Yes	1=Yes	0=Fall	2=Private car	102	78	15	1=Yes	1=Yes	1=Yes	0	0=No	93.66666	24	0
839873	28	1=Yes	1=Yes	2=Road traffic accident	3=Ambulance				1=Yes	0=No	1=Yes	0	0=No	67	24	0
839873	17	1=Yes	0=No	0=Fall	3=Ambulance				0=No	0=No	1=Yes	0	0=No	14	24	0
839873	15	1=Yes	1=Yes	2=Road traffic accident	3=Ambulance	118	78	15	1=Yes	0=No	0=No	0	0=No	170	24	0
2380923	22	1=Yes	1=Yes	2=Road traffic accident	3=Ambulance	112	90	15	1=Yes	1=Yes	1=Yes	0	0=No	4.85	24	0
839873	28	1=Yes	0=No	2=Road traffic accident	3=Ambulance	110	96	15	1=Yes	0=No	0=No	0	0=No	5.5	24	0
839873	19	0=No	1=Yes	4=Burn	3=Ambulance				0=No	0=No	0=No	1	0=No	2	24	0
839873	50	1=Yes	1=Yes	0=Fall	3=Ambulance	110	90	15	1=Yes	0=No	0=No	1	0=No	44	24	0
839873	36	0=No	1=Yes	4=Burn	3=Ambulance				0=No	0=No	0=No	1		12.5	24	0
9241982	15	1=Yes	1=Yes	2=Road traffic accident	3=Ambulance	122	88	15	1=Yes	1=Yes	1=Yes	0	0=No	50.33333	24	0
839873	60	1=Yes	0=No	3=Assault	3=Ambulance				1=Yes	0=No	0=No	0	1=Yes	6	24	0
2380923	43	1=Yes	1=Yes	2=Road traffic accident	3=Ambulance	104	88	4	1=Yes	1=Yes	1=Yes	1	2=Intubated before arrival	6.366667	24	0
839873	35	0=No	1=Yes	5=Other	3=Ambulance				0=No	0=No	0=No	1	0=No		24	0
2380923	45	0=No	1=Yes	2=Road traffic accident	3=Ambulance	100	86	13	1=Yes	1=Yes	1=Yes	0	1=Yes	24.65	24	0
9241982	35	1=Yes	0=No	0=Fall	1=Taxi, motor rickshaw	122	78	15	1=Yes	1=Yes	1=Yes	0	0=No	4.333333	24	0
839873	63	0=No	1=Yes	4=Burn	3=Ambulance				0=No	0=No	0=No	0	0=No	10	24	0
9241982	30	1=Yes	0=No	2=Road traffic accident	4=Police	124	98	10	1=Yes	1=Yes	1=Yes	0	1=Yes	.6663889	24	0
9241982	35	1=Yes	1=Yes	2=Road traffic accident	3=Ambulance	120	88	15	1=Yes	1=Yes	1=Yes	0	0=No	66.16666	24	0
2380923	56	1=Yes	1=Yes	0=Fall	3=Ambulance	160	102	3	1=Yes	1=Yes	1=Yes	1	1=Yes	1.083333	24	0
9241982	21	1=Yes	0=No	2=Road traffic accident	2=Private car	110	84	3	1=Yes	1=Yes	1=Yes	1	1=Yes	.4997222	24	0
2380923	26	1=Yes	0=No	2=Road traffic accident	1=Taxi, motor rickshaw	80	88	9	1=Yes	1=Yes	1=Yes	0	0=No	3.333333	24	0
9241982	50	1=Yes	0=No	2=Road traffic accident	2=Private car	120	88	15	1=Yes	1=Yes	1=Yes	0	0=No	2	24	0
2380923	38	1=Yes	1=Yes	3=Assault	3=Ambulance	80	100	15	0=No	0=No	1=Yes	0	1=Yes	45	24	0
839873	40	0=No	1=Yes	2=Road traffic accident	3=Ambulance	118	78	10	1=Yes	0=No	0=No	0	0=No	3.5	24	0
2380923	24	1=Yes	1=Yes	2=Road traffic accident	3=Ambulance	110	90	15	1=Yes	1=Yes	1=Yes	0	1=Yes	7.7	24	0
839873	35	1=Yes	1=Yes	2=Road traffic accident	3=Ambulance				1=Yes	0=No	0=No	0	0=No	34	24	0
9241982	50	1=Yes	0=No	2=Road traffic accident	4=Police	122	88	15	1=Yes	1=Yes	1=Yes	0	0=No	.1666667	24	0
9241982	44	1=Yes	0=No	2=Road traffic accident	3=Ambulance	118	76	15	0=No	1=Yes	1=Yes	1	0=No	1.166667	24	0
839873	45	1=Yes	1=Yes	2=Road traffic accident	3=Ambulance	114	90	8	1=Yes	0=No	0=No	1	1=Yes	13	9.166389	1
2380923	26	1=Yes	1=Yes	2=Road traffic accident	3=Ambulance	110	98	15	1=Yes	1=Yes	1=Yes	0	1=Yes	16.83333	24	0
9241982	53	1=Yes	0=No	0=Fall	3=Ambulance	146	84	15	1=Yes	1=Yes	1=Yes	0	0=No	1	24	0
9241982	30	1=Yes	1=Yes	0=Fall	3=Ambulance	142	60	3	1=Yes	1=Yes	1=Yes	1	2=Intubated before arrival	3.833333	24	0
2380923	45	0=No	1=Yes	2=Road traffic accident	3=Ambulance	90	110	15	1=Yes	1=Yes	1=Yes	0	0=No	26.48333	24	0
2380923	45	0=No	1=Yes	2=Road traffic accident	3=Ambulance	120	108	3	0=No	1=Yes	1=Yes	1	2=Intubated before arrival	40.15	24	0
9241982	21	0=No	1=Yes	2=Road traffic accident	3=Ambulance	84	136	15	0=No	1=Yes	1=Yes	0	0=No	2.666667	24	0
2380923	36	0=No	1=Yes	3=Assault	3=Ambulance	110	108	15	0=No	1=Yes	1=Yes	0	0=No	57.33333	24	0
839873	27	1=Yes	0=No	2=Road traffic accident	3=Ambulance				1=Yes	0=No	1=Yes	0		4.5	24	0
9241982	26	1=Yes	1=Yes	2=Road traffic accident	3=Ambulance	116	110	15	1=Yes	1=Yes	1=Yes	0	0=No	9.166667	24	0
2380923	30	1=Yes	0=No	5=Other	1=Taxi, motor rickshaw	110	94	15	1=Yes	1=Yes	1=Yes	0	0=No	2.116667	24	0
2380923	21	1=Yes	1=Yes	2=Road traffic accident	3=Ambulance	80	100	10	1=Yes	1=Yes	1=Yes	0	2=Intubated before arrival	4.899722	24	0
9241982	54	1=Yes	1=Yes	2=Road traffic accident	3=Ambulance	125	88	15	0=No	1=Yes	1=Yes	0	0=No	12	24	0
9241982	28	1=Yes	0=No	0=Fall	4=Police	135	91	15	1=Yes	1=Yes	1=Yes	0	0=No	13.83333	24	0
9241982	43	1=Yes	1=Yes	2=Road traffic accident	3=Ambulance	128	88	15	1=Yes	1=Yes	1=Yes	1	0=No	25.16667	24	0
2380923	30	1=Yes	0=No	2=Road traffic accident	4=Police	0	0	4	0=No	0=No	1=Yes	1	1=Yes	.7166666	.5333334	1
9241982	21	1=Yes	1=Yes	3=Assault	2=Private car	141	73	15	1=Yes	1=Yes	1=Yes	0	0=No	.8333333	24	0
9241982	17	1=Yes	0=No	0=Fall	2=Private car	104	80	15	0=No	1=Yes	1=Yes	0	0=No	1.166667	24	0
839873	28	1=Yes	1=Yes	2=Road traffic accident	3=Ambulance				1=Yes	0=No	0=No	0		28	24	0
9241982	19	1=Yes	1=Yes	2=Road traffic accident	3=Ambulance	158	110	4	1=Yes	1=Yes	1=Yes	1	2=Intubated before arrival	33.16639	24	0
2380923	22	1=Yes	1=Yes	1=Railway accident	3=Ambulance	130	96	15	1=Yes	1=Yes	1=Yes	0	1=Yes	10.95	24	0
2380923	45	1=Yes	1=Yes	1=Railway accident	4=Police	100	110	14	1=Yes	1=Yes	1=Yes	0	0=No	2.049722	24	0
839873	42	0=No	1=Yes	2=Road traffic accident	3=Ambulance				1=Yes	0=No	0=No	0		56	24	0
839873	39	1=Yes	1=Yes	3=Assault	3=Ambulance				0=No	1=Yes	0=No	0	1=Yes	30	24	0
9241982	55	1=Yes	1=Yes	2=Road traffic accident	3=Ambulance	108	118	3	1=Yes	1=Yes	1=Yes	1	1=Yes	9.833333	24	0
9241982	22	1=Yes	1=Yes	1=Railway accident	3=Ambulance	98	78	15	1=Yes	1=Yes	1=Yes	0	0=No	2.666667	24	0
839873	30	1=Yes	1=Yes	2=Road traffic accident	3=Ambulance				1=Yes	0=No	0=No	1	1=Yes	7	16.5	1
9241982	24	1=Yes	0=No	2=Road traffic accident	1=Taxi, motor rickshaw	120	88	15	1=Yes	1=Yes	1=Yes	0	0=No	.6663889	24	0
839873	34	1=Yes	1=Yes	0=Fall	3=Ambulance				1=Yes	0=No	0=No	0	0=No	92	24	0
839873	62	0=No	1=Yes	0=Fall	3=Ambulance	128	84	15	1=Yes	0=No	0=No	0	0=No	58	24	0
839873	20	1=Yes	1=Yes	2=Road traffic accident	3=Ambulance		98	7	1=Yes	0=No	0=No	1	0=No	6	24	0
9241982	30	1=Yes	0=No	3=Assault	4=Police	138	96	15	1=Yes	1=Yes	1=Yes	0	0=No	.5	24	0
839873	42	1=Yes	1=Yes	0=Fall	3=Ambulance				0=No	0=No	0=No	0	0=No	128.5	24	0
9241982	20	1=Yes	1=Yes	3=Assault	3=Ambulance	121	92	15	0=No	1=Yes	1=Yes	0	0=No	4.666667	24	0
2380923	22	1=Yes	1=Yes	0=Fall	3=Ambulance	124	70	15	1=Yes	1=Yes	1=Yes	0	0=No	5.216667	24	0
2380923	30	1=Yes	1=Yes	3=Assault	3=Ambulance	110	90	15	1=Yes	1=Yes	1=Yes	0	0=No	13.61667	24	0
839873	22	1=Yes	1=Yes	2=Road traffic accident	3=Ambulance	124	90	15	1=Yes	0=No	0=No	1	0=No	95.5	24	0
839873	70	0=No	1=Yes	0=Fall	3=Ambulance	130	70	8	1=Yes	0=No	0=No	0	0=No	9.5	24	0
839873	35	1=Yes	1=Yes	0=Fall	3=Ambulance				1=Yes	0=No	0=No	0		143	24	0
839873	32	1=Yes	0=No	2=Road traffic accident	3=Ambulance			15	1=Yes	0=No	0=No	1	0=No	4.5	24	0
839873	35	1=Yes	1=Yes	0=Fall	3=Ambulance				0=No	0=No	1=Yes	0		82.5	24	0
839873	48	1=Yes	1=Yes	2=Road traffic accident	3=Ambulance	110	101	15	1=Yes	1=Yes	1=Yes	0	0=No	42.5	24	0
2380923	32	1=Yes	0=No	3=Assault	4=Police	60	110	3	0=No	0=No	0=No	1	1=Yes		1	1
839873	71	1=Yes	1=Yes	0=Fall	3=Ambulance				1=Yes	0=No	0=No	0	1=Yes		24	0
9241982	38	1=Yes	0=No	2=Road traffic accident	4=Police	130	78	15	1=Yes	1=Yes	1=Yes	0	0=No	.5	24	0
839873	40	1=Yes	1=Yes	2=Road traffic accident	3=Ambulance				1=Yes	0=No	0=No	0	0=No	34.5	24	0
9241982	18	1=Yes	1=Yes	1=Railway accident	3=Ambulance	139	142	5	1=Yes	1=Yes	1=Yes	1	1=Yes	5.5	24	0
839873	26	1=Yes	0=No	3=Assault	2=Private car	110	80	15	1=Yes	0=No	1=Yes	0	0=No	6.166667	24	0
2380923	25	1=Yes	1=Yes	1=Railway accident	3=Ambulance	110	100	6	0=No	1=Yes	0=No	1	1=Yes	15.58333	24	0
839873	42	0=No	1=Yes	0=Fall	3=Ambulance				1=Yes	0=No	1=Yes	0		23	24	0
9241982	24	1=Yes	1=Yes	2=Road traffic accident	3=Ambulance	136	88	15	1=Yes	1=Yes	1=Yes	0	0=No	61.5	24	0
9241982	57	0=No	1=Yes	2=Road traffic accident	3=Ambulance	140	98	15	1=Yes	1=Yes	1=Yes	1	1=Yes	1.666667	24	1
9241982	16	1=Yes	1=Yes	3=Assault	3=Ambulance	130	84	15	1=Yes	1=Yes	1=Yes	0	0=No	2.666667	24	0
9241982	47	1=Yes	0=No	0=Fall	2=Private car	80	134	15	0=No	1=Yes	1=Yes	1	0=No	.5	24	0
839873	35	0=No	1=Yes	2=Road traffic accident	3=Ambulance				1=Yes	0=No	0=No	0	0=No	114	24	0
9241982	20	1=Yes	0=No	1=Railway accident	2=Private car	110	111	4	1=Yes	1=Yes	1=Yes	0	1=Yes	2.666389	24	0
2380923	18	1=Yes	1=Yes	2=Road traffic accident	1=Taxi, motor rickshaw	110	90	15	0=No	1=Yes	1=Yes	0	0=No	2.766667	24	0
9241982	50	1=Yes	0=No	0=Fall	3=Ambulance	120	88	15	0=No	1=Yes	1=Yes	0	0=No	.6666667	24	0
839873	16	0=No	1=Yes	3=Assault	3=Ambulance				1=Yes	0=No	0=No	0	1=Yes	12.5	24	0
839873	50	1=Yes	1=Yes	0=Fall	3=Ambulance				1=Yes	0=No	0=No	0		19	24	0
9241982	22	1=Yes	0=No	2=Road traffic accident	4=Police	125	88	15	1=Yes	1=Yes	1=Yes	0	0=No	.3333333	24	0
839873	28	1=Yes	1=Yes	2=Road traffic accident	3=Ambulance	110	80	15	1=Yes	0=No	0=No	0	0=No	819	24	0
839873	30	1=Yes	1=Yes	2=Road traffic accident	3=Ambulance	118	90	13	1=Yes	0=No	0=No	0	0=No	11	24	0
839873	19	1=Yes	1=Yes	0=Fall	3=Ambulance				0=No	0=No	1=Yes	1	0=No	18.5	24	0
839873	45	1=Yes	1=Yes	2=Road traffic accident	3=Ambulance				1=Yes	0=No	0=No	0		77.5	24	0
839873	50	1=Yes	1=Yes	0=Fall	3=Ambulance				0=No	0=No	1=Yes	0	0=No	15.5	24	0
839873	45	1=Yes	1=Yes	0=Fall	3=Ambulance	138	90	11	1=Yes	0=No	0=No	1	0=No	50	24	0
839873	22	1=Yes	1=Yes	2=Road traffic accident	3=Ambulance	130	80	13	1=Yes	0=No	0=No	0	0=No	19.5	24	0
9241982	52	0=No	0=No	2=Road traffic accident	2=Private car	98	84	11	0=No	1=Yes	1=Yes	0	1=Yes	.5	24	0
839873	20	0=No	1=Yes	4=Burn	3=Ambulance				0=No	0=No	0=No	0	0=No	77	24	0
2380923	50	1=Yes	1=Yes	5=Other	3=Ambulance	160	90	15	1=Yes	1=Yes	1=Yes	0	1=Yes	21.55	24	0
839873	40	1=Yes	1=Yes	2=Road traffic accident	3=Ambulance	120	70	14	1=Yes	0=No	0=No	0	0=No	15.5	24	0
9241982	19	1=Yes	1=Yes	2=Road traffic accident	3=Ambulance	134	122	3	1=Yes	1=Yes	1=Yes	1	2=Intubated before arrival	9.333333	24	0
839873	45	0=No	1=Yes	2=Road traffic accident	3=Ambulance	110	92	9	0=No	0=No	1=Yes	0	0=No	25	24	0
9241982	35	1=Yes	1=Yes	3=Assault	3=Ambulance	124	88	15	0=No	1=Yes	1=Yes	0	0=No	6.833333	24	0
839873	78	1=Yes	0=No	2=Road traffic accident	4=Police				1=Yes	0=No	1=Yes	0		2	24	0
839873	62	0=No	1=Yes	4=Burn	3=Ambulance	146	120		0=No	0=No	0=No	0	0=No	55	24	0
839873	34	1=Yes	1=Yes	2=Road traffic accident	3=Ambulance				1=Yes	0=No	0=No	0	1=Yes	9.5	24	0
2380923	25	1=Yes	1=Yes	1=Railway accident	4=Police	130	98	15	1=Yes	1=Yes	1=Yes	0	0=No	2	24	0
839873	40	1=Yes	1=Yes	5=Other	3=Ambulance	124	74	15	0=No	0=No	1=Yes	0	0=No	24	24	0
9241982	30	1=Yes	0=No	2=Road traffic accident	4=Police	120	88	15	1=Yes	1=Yes	1=Yes	0	0=No	.6663889	24	0
2380923	90	1=Yes	1=Yes	0=Fall	3=Ambulance	120	90	10	1=Yes	1=Yes	1=Yes	1	0=No	13.11667	24	0
9241982	25	1=Yes	1=Yes	1=Railway accident	3=Ambulance	117	100	8	1=Yes	1=Yes	1=Yes	0	1=Yes	2.333333	24	0
839873	15	1=Yes	0=No	2=Road traffic accident	3=Ambulance	90	72	7	1=Yes	0=No	0=No	1	0=No	3.5	24	0
2380923	16	1=Yes	1=Yes	0=Fall	3=Ambulance	110	80	15	0=No	1=Yes	1=Yes	0	0=No	130.1831	24	0
9241982	46	1=Yes	0=No	2=Road traffic accident	1=Taxi, motor rickshaw	122	80	15	1=Yes	1=Yes	1=Yes	0	0=No	2.166667	24	0
2380923	45	1=Yes	1=Yes	0=Fall	3=Ambulance	112	96	13	1=Yes	1=Yes	1=Yes	0	0=No	6.55	24	0
9241982	45	1=Yes	0=No	3=Assault	4=Police	120	88	15	1=Yes	1=Yes	1=Yes	0	0=No	4.333333	24	0
2380923	25	1=Yes	1=Yes	1=Railway accident	3=Ambulance	110	100	6	1=Yes	1=Yes	1=Yes	1	1=Yes	15.08333	24	0
839873	60	0=No	1=Yes	2=Road traffic accident	3=Ambulance				1=Yes	0=No	0=No	1	1=Yes	8	24	0
9241982	32	1=Yes	0=No	5=Other	4=Police	122	78	15	1=Yes	1=Yes	1=Yes	0	0=No	.3333333	24	0
839873	35	1=Yes	1=Yes	3=Assault	2=Private car				1=Yes	0=No	0=No	0	0=No	9	24	0
839873	74	1=Yes	1=Yes	0=Fall	3=Ambulance	160	90	15	0=No	0=No	0=No	0	0=No	64	24	0
2380923	26	1=Yes	1=Yes	5=Other	3=Ambulance	120	72	15	1=Yes	1=Yes	1=Yes	0	0=No	26.85	24	0
839873	65	1=Yes	0=No	0=Fall	3=Ambulance				1=Yes	0=No	0=No	0	1=Yes	7	24	0
839873	68	1=Yes	1=Yes	5=Other	3=Ambulance				1=Yes	0=No	0=No	0	1=Yes	9	24	0
9241982	33	1=Yes	0=No	0=Fall	2=Private car	153	66	3	1=Yes	1=Yes	1=Yes	1	1=Yes	1	15	1
2380923	56	1=Yes	1=Yes	3=Assault	3=Ambulance	118	108	15	0=No	1=Yes	1=Yes	0	0=No	4	24	0
839873	45	1=Yes	1=Yes	0=Fall	3=Ambulance	140	80	14	1=Yes	0=No	0=No	0	0=No	80	24	0
839873	50	1=Yes	1=Yes	0=Fall	3=Ambulance				1=Yes	0=No	0=No	0	1=Yes		24	0
2380923	35	1=Yes	1=Yes	2=Road traffic accident	3=Ambulance	100	96	15	1=Yes	1=Yes	1=Yes	0	0=No	19.5	24	0
2380923	21	1=Yes	1=Yes	6=Unknown	3=Ambulance	110	90	13	1=Yes	1=Yes	1=Yes	0	1=Yes		24	0
2380923	50	1=Yes	1=Yes	3=Assault	3=Ambulance	110	90	15	1=Yes	1=Yes	1=Yes	0	0=No	9.7	24	0
9241982	35	1=Yes	0=No	2=Road traffic accident	3=Ambulance	115	88	15	1=Yes	1=Yes	1=Yes	0	0=No	1.166667	24	0
9241982	40	1=Yes	0=No	0=Fall	3=Ambulance	124	88	15	1=Yes	1=Yes	1=Yes	0	0=No	1.666389	24	0
9241982	16	1=Yes	0=No	2=Road traffic accident	4=Police	120	88	11	1=Yes	1=Yes	1=Yes	0	0=No	.6666667	24	0
839873	18	1=Yes	1=Yes	3=Assault	3=Ambulance				1=Yes	0=No	0=No	0	0=No	205	24	0
9241982	22	1=Yes	1=Yes	2=Road traffic accident	3=Ambulance	102	50	3	1=Yes	1=Yes	1=Yes	0	0=No	14.33333	24	0
9241982	18	1=Yes	0=No	0=Fall	3=Ambulance	112	98	4	1=Yes	1=Yes	1=Yes	1	1=Yes	2.166389	18.16694	1
9241982	16	1=Yes	0=No	2=Road traffic accident	4=Police	104	96	5	0=No	1=Yes	1=Yes	1	1=Yes	1.5	3	1
839873	62	0=No	1=Yes	4=Burn	3=Ambulance	110	88		0=No	0=No	0=No	0	0=No	33	24	0
839873	21	1=Yes	1=Yes	3=Assault	3=Ambulance				1=Yes	0=No	0=No	1	1=Yes	16.5	8	1
9241982	17	0=No	1=Yes	0=Fall	3=Ambulance	122	88	15	1=Yes	1=Yes	1=Yes	0	0=No	39	24	0
839873	55	1=Yes	1=Yes	2=Road traffic accident	3=Ambulance				1=Yes	0=No	0=No	0	0=No	58	24	0
9241982	17	1=Yes	1=Yes	1=Railway accident	3=Ambulance	86	120	15	0=No	1=Yes	1=Yes	0	1=Yes	3	24	0
2380923	28	1=Yes	1=Yes	2=Road traffic accident	3=Ambulance	100	100	15	1=Yes	1=Yes	1=Yes	0	0=No	14.93306	24	0
2380923	50	1=Yes	1=Yes	0=Fall	3=Ambulance	130	100	6	1=Yes	1=Yes	1=Yes	1	1=Yes	2.333333	24	0
9241982	22	1=Yes	1=Yes	3=Assault	3=Ambulance	124	76	3	1=Yes	1=Yes	1=Yes	1	1=Yes	13.16639	4.333611	1
9241982	50	1=Yes	0=No	0=Fall	4=Police	165	135	4	1=Yes	1=Yes	1=Yes	0	1=Yes		24	0
839873	45	1=Yes	1=Yes	2=Road traffic accident	3=Ambulance	128	82		0=No	1=Yes	1=Yes	0	0=No	339.5	24	0
9241982	52	1=Yes	1=Yes	2=Road traffic accident	2=Private car	163	84	11	1=Yes	1=Yes	1=Yes	0	1=Yes	3.833333	24	0
9241982	34	1=Yes	1=Yes	3=Assault	3=Ambulance	142	104	15	1=Yes	1=Yes	1=Yes	0	0=No	4	24	0
2380923	35	1=Yes	1=Yes	0=Fall	3=Ambulance	108	102	15	0=No	1=Yes	1=Yes	0	0=No	4.983333	24	0
2380923	50	1=Yes	1=Yes	2=Road traffic accident	3=Ambulance	120	100	5	1=Yes	1=Yes	1=Yes	1	1=Yes	1.333333	24	0
2380923	32	1=Yes	0=No	1=Railway accident	4=Police	110	80	6	1=Yes	1=Yes	1=Yes	0	1=Yes	.5669444	24	0
839873	88	1=Yes	1=Yes	0=Fall	3=Ambulance				1=Yes	0=No	0=No	0	1=Yes	126	24	0
839873	28	1=Yes	1=Yes	2=Road traffic accident	3=Ambulance				1=Yes	0=No	1=Yes	0		5.5	24	0
2380923	40	1=Yes	0=No	1=Railway accident	4=Police	110	96	8	1=Yes	1=Yes	1=Yes	0	1=Yes		24	0
2380923	45	1=Yes	1=Yes	0=Fall	3=Ambulance	104	100	3	1=Yes	1=Yes	1=Yes	1	1=Yes	10.63333	24	0
9241982	32	1=Yes	1=Yes	2=Road traffic accident	3=Ambulance	124	76	15	1=Yes	1=Yes	1=Yes	0	0=No	24	24	0
9241982	28	1=Yes	0=No	0=Fall	2=Private car	92	145	15	0=No	1=Yes	1=Yes	0	0=No	.5	24	0
9241982	35	0=No	0=No	0=Fall	1=Taxi, motor rickshaw	102	84	6	0=No	1=Yes	0=No	1	1=Yes	1.166389	24	0
839873	33	1=Yes	0=No	5=Other	1=Taxi, motor rickshaw				1=Yes	0=No	0=No	0	1=Yes	1.5	24	0
839873	55	1=Yes	1=Yes	0=Fall	3=Ambulance				1=Yes	0=No	0=No	1		12	24	0
839873	64	0=No	1=Yes	2=Road traffic accident	3=Ambulance	100	72	4	1=Yes	0=No	0=No	1	0=No	11	24	0
839873	22	1=Yes	1=Yes	2=Road traffic accident	3=Ambulance				1=Yes	0=No	1=Yes	0	1=Yes	20.5	24	0
9241982	35	1=Yes	1=Yes	2=Road traffic accident	3=Ambulance	112	112	8	1=Yes	1=Yes	1=Yes	1	1=Yes	3.166667	24	0
9241982	35	1=Yes	0=No	2=Road traffic accident	4=Police	60	122	4	0=No	1=Yes	1=Yes	1	1=Yes	.8333333	4	1
839873	66	0=No	1=Yes	0=Fall	3=Ambulance	124	80	15	1=Yes	0=No	0=No	0	0=No	118	24	0
2380923	52	1=Yes	1=Yes	1=Railway accident	3=Ambulance	0	50	3	0=No	0=No	1=Yes	1	2=Intubated before arrival	7.899722	24	0
839873	25	1=Yes	0=No	0=Fall	2=Private car				1=Yes	0=No	0=No	0		2.5	24	0
839873	23	1=Yes	0=No	0=Fall	3=Ambulance	124	80	15	1=Yes	0=No	0=No	0	0=No	5.5	24	0
9241982	60	0=No	1=Yes	0=Fall	3=Ambulance	122	88	15	1=Yes	1=Yes	1=Yes	0	0=No	43	24	0
839873	40	1=Yes	1=Yes	0=Fall	3=Ambulance	100	84	15	0=No	0=No	1=Yes	0	0=No	91	24	0
839873	65	0=No	1=Yes	2=Road traffic accident	3=Ambulance	110	80	15	1=Yes	0=No	1=Yes	0	0=No	67.33361	24	0
839873	56	0=No	1=Yes	0=Fall	3=Ambulance	128	80	15	1=Yes	0=No	0=No	0	0=No	82	24	0
839873	37	0=No	1=Yes	4=Burn	3=Ambulance				1=Yes	0=No	0=No	0	1=Yes	213.6667	24	0
839873	23	1=Yes	1=Yes	2=Road traffic accident	3=Ambulance				1=Yes	0=No	0=No	0	1=Yes	12	24	0
9241982	15	1=Yes	0=No	2=Road traffic accident	4=Police	140	143	7	1=Yes	1=Yes	1=Yes	0	1=Yes	1.666389	24	0
839873	40	1=Yes	1=Yes	0=Fall	3=Ambulance				1=Yes	0=No	1=Yes	0	0=No	11	24	0
9241982	35	1=Yes	1=Yes	2=Road traffic accident	3=Ambulance	124	78	15	1=Yes	1=Yes	1=Yes	0	0=No	96.83334	24	0
2380923	32	1=Yes	1=Yes	1=Railway accident	3=Ambulance	70	109	13	1=Yes	1=Yes	1=Yes	1	0=No	7	24	0
839873	30	1=Yes	0=No	2=Road traffic accident	3=Ambulance	110	90	7	1=Yes	0=No	0=No	0	0=No	2	24	0
2380923	45	0=No	1=Yes	2=Road traffic accident	3=Ambulance	100	86	13	1=Yes	1=Yes	1=Yes	0	1=Yes	24.65	24	0
839873	47	1=Yes	1=Yes	2=Road traffic accident	3=Ambulance	120	80	15	1=Yes	0=No	1=Yes	0	0=No	25	24	0
9241982	34	1=Yes	0=No	0=Fall	1=Taxi, motor rickshaw	118	86	3	1=Yes	1=Yes	1=Yes	1	1=Yes	1.333333	24	0
839873	22	0=No	1=Yes	4=Burn	3=Ambulance	88	100	15	0=No	0=No	0=No	1	0=No	7.833333	24	0
839873	45	0=No	1=Yes	0=Fall	3=Ambulance	128	90	14	1=Yes	0=No	0=No	0	0=No	68.83334	24	0
839873	63	1=Yes	1=Yes	3=Assault	2=Private car	130	84	15	1=Yes	0=No	0=No	0	0=No	4.166667	24	0
839873	56	1=Yes	1=Yes	0=Fall	3=Ambulance				1=Yes	0=No	0=No	0	1=Yes		24	0
9241982	50	1=Yes	0=No	2=Road traffic accident	3=Ambulance	122	88	15	1=Yes	1=Yes	1=Yes	0	0=No	1	24	0
9241982	16	1=Yes	1=Yes	3=Assault	3=Ambulance	134	74	15	0=No	1=Yes	1=Yes	0	0=No	5.166667	24	0
9241982	50	1=Yes	0=No	2=Road traffic accident	4=Police	122	86	15	1=Yes	1=Yes	1=Yes	0	0=No	.5	24	0
2380923	59	0=No	1=Yes	0=Fall	3=Ambulance	118	90	15	0=No	1=Yes	1=Yes	0	0=No	114.5333	24	0
9241982	45	1=Yes	0=No	2=Road traffic accident	2=Private car	124	94	7	1=Yes	1=Yes	1=Yes	0	1=Yes	.3333333	22.13333	0
839873	54	1=Yes	1=Yes	0=Fall	3=Ambulance				1=Yes	0=No	0=No	0	0=No	12	24	0
839873	29	1=Yes	1=Yes	2=Road traffic accident	3=Ambulance				1=Yes	0=No	0=No	0		18	24	0
839873	37	0=No	1=Yes	4=Burn	3=Ambulance	110	96		0=No	0=No	0=No	0	0=No	19.5	8.833333	0
9241982	21	1=Yes	0=No	2=Road traffic accident	4=Police	124	114	7	1=Yes	1=Yes	1=Yes	0	1=Yes	1.5	24	0
9241982	26	1=Yes	1=Yes	2=Road traffic accident	3=Ambulance	122	88	15	1=Yes	1=Yes	1=Yes	0	0=No	93.66639	24	0
839873	32	0=No	1=Yes	4=Burn	3=Ambulance	110	88		0=No	0=No	0=No	0	0=No	9	24	0
839873	25	1=Yes	1=Yes	2=Road traffic accident	3=Ambulance				1=Yes	0=No	1=Yes	0		7.5	24	0
9241982	19	1=Yes	1=Yes	3=Assault	3=Ambulance	105	100	15	1=Yes	1=Yes	1=Yes	0	0=No	17.83333	24	0
839873	50	0=No	1=Yes	2=Road traffic accident	3=Ambulance				1=Yes	0=No	0=No	0	1=Yes	29.5	24	0
9241982	35	1=Yes	0=No	2=Road traffic accident	3=Ambulance	124	86	15	1=Yes	1=Yes	1=Yes	0	0=No	1	23	0
839873	50	0=No	1=Yes	4=Burn	3=Ambulance				0=No	0=No	0=No	1	0=No	26	24	0
9241982	20	1=Yes	1=Yes	2=Road traffic accident	3=Ambulance	126	70	15	1=Yes	1=Yes	1=Yes	0	0=No	11	24	0
839873	35	1=Yes	1=Yes	0=Fall	3=Ambulance				1=Yes	0=No	0=No	1	1=Yes	24.5	24	0
2380923	20	1=Yes	1=Yes	3=Assault	3=Ambulance	110	88	15	0=No	0=No	1=Yes	0	0=No	3	24	0
839873	27	1=Yes	1=Yes	2=Road traffic accident	3=Ambulance	124	90	15	1=Yes	0=No	0=No	0	0=No	7	24	0
9241982	42	1=Yes	1=Yes	2=Road traffic accident	3=Ambulance	152	96	8	0=No	1=Yes	1=Yes	0	1=Yes	42.16667	24	0
2380923	40	1=Yes	0=No	2=Road traffic accident	4=Police	118	80	7	1=Yes	1=Yes	1=Yes	0	1=Yes	2.116667	24	0
839873	43	0=No	1=Yes	2=Road traffic accident	3=Ambulance	140	94	15	1=Yes	0=No	0=No	0	0=No	32.5	24	0
839873	30	1=Yes	0=No	2=Road traffic accident	3=Ambulance	110	95	15	1=Yes	0=No	0=No	0	0=No	3.5	24	0
9241982	22	1=Yes	1=Yes	2=Road traffic accident	3=Ambulance	128	100	11	1=Yes	1=Yes	1=Yes	0	0=No	4.5	24	0
2380923	40	1=Yes	1=Yes	2=Road traffic accident	3=Ambulance	110	90	15	1=Yes	1=Yes	1=Yes	0	0=No	10.41667	24	0
2380923	19	1=Yes	1=Yes	3=Assault	3=Ambulance	112	90	15	0=No	1=Yes	1=Yes	0	0=No	1.333333	24	0
839873	35	1=Yes	0=No	0=Fall	2=Private car				1=Yes	0=No	0=No	0		1.5	24	0
2380923	25	1=Yes	1=Yes	3=Assault	4=Police	110	90	8	1=Yes	1=Yes	1=Yes	1	0=No	1.633333	24	0
2380923	32	1=Yes	0=No	1=Railway accident	4=Police	100	100	5	1=Yes	1=Yes	1=Yes	1	1=Yes		24	0
839873	32	1=Yes	0=No	2=Road traffic accident	3=Ambulance	110	84	9	1=Yes	0=No	0=No	0	0=No		24	0
839873	48	1=Yes	0=No	2=Road traffic accident	3=Ambulance	130	84	9	1=Yes	0=No	0=No	0	0=No	7	24	0
2380923	28	1=Yes	1=Yes	5=Other	3=Ambulance	112	98	15	0=No	0=No	1=Yes	0	0=No	3.166667	24	0
2380923	20	1=Yes	1=Yes	2=Road traffic accident	3=Ambulance	70	120	3	0=No	0=No	1=Yes	1	2=Intubated before arrival	12.88333	24	0
2380923	30	1=Yes	0=No	2=Road traffic accident	1=Taxi, motor rickshaw	112	98	14	1=Yes	1=Yes	1=Yes	0	0=No	.7333333	24	0
839873	52	1=Yes	1=Yes	2=Road traffic accident	3=Ambulance				1=Yes	0=No	1=Yes	0		6.5	24	0
2380923	25	1=Yes	1=Yes	6=Unknown	3=Ambulance	122	80	6	1=Yes	1=Yes	1=Yes	1	0=No		24	0
839873	22	0=No	1=Yes	2=Road traffic accident	3=Ambulance	120	80	15	1=Yes	0=No	0=No	0	0=No	23	24	0
2380923	30	1=Yes	1=Yes	3=Assault	3=Ambulance	114	92	15	1=Yes	0=No	1=Yes	0	1=Yes		24	0
2380923	90	0=No	1=Yes	0=Fall	3=Ambulance	170	78	13	1=Yes	1=Yes	1=Yes	1	0=No	16.25	24	0
2380923	40	1=Yes	0=No	1=Railway accident	4=Police	108	98	15	1=Yes	1=Yes	1=Yes	0	0=No	.6330556	24	0
2380923	17	1=Yes	1=Yes	0=Fall	3=Ambulance	110	92	14	0=No	1=Yes	1=Yes	0	0=No	7	24	0
2380923	18	1=Yes	1=Yes	1=Railway accident	3=Ambulance	110	110	6	0=No	1=Yes	1=Yes	1	1=Yes	6.166667	24	0
839873	47	0=No	1=Yes	2=Road traffic accident	3=Ambulance				1=Yes	0=No	0=No	0		11	24	0
2380923	22	0=No	1=Yes	1=Railway accident	3=Ambulance	110	100	8	1=Yes	1=Yes	1=Yes	0	0=No	1.716667	24	0
9241982	41	1=Yes	0=No	2=Road traffic accident	4=Police	136	104	15	1=Yes	1=Yes	1=Yes	1	0=No	.6666667	24	0
839873	48	1=Yes	1=Yes	1=Railway accident	3=Ambulance				1=Yes	0=No	0=No	0	0=No	8.5	24	0
9241982	45	0=No	1=Yes	0=Fall	2=Private car	130	88	15	0=No	1=Yes	1=Yes	0	0=No	4.833333	24	0
9241982	23	0=No	1=Yes	2=Road traffic accident	2=Private car	125	78	15	1=Yes	1=Yes	1=Yes	0	0=No	4.666389	24	0
839873	24	1=Yes	0=No	2=Road traffic accident	3=Ambulance				1=Yes	0=No	0=No	0	1=Yes	1.5	24	0
9241982	48	1=Yes	1=Yes	2=Road traffic accident	3=Ambulance	66	98	15	1=Yes	1=Yes	1=Yes	0	0=No	5	24	0
839873	68	0=No	1=Yes	0=Fall	3=Ambulance				1=Yes	0=No	0=No	0	1=Yes		24	0
839873	45	0=No	1=Yes	0=Fall	3=Ambulance				1=Yes	0=No	0=No	0	1=Yes	42	24	0
9241982	45	1=Yes	1=Yes	2=Road traffic accident	3=Ambulance	132	130	7	1=Yes	1=Yes	1=Yes	0	1=Yes	6.166667	24	0
839873	80	0=No	1=Yes	0=Fall	3=Ambulance	120	88	10	1=Yes	0=No	0=No	0	0=No	414.5	24	0
839873	35	1=Yes	0=No	4=Burn	2=Private car				0=No	0=No	0=No	0	0=No	2	24	0
2380923	55	1=Yes	1=Yes	1=Railway accident	4=Police	90	70		1=Yes	1=Yes	1=Yes	1	1=Yes		24	0
839873	45	1=Yes	1=Yes	2=Road traffic accident	3=Ambulance	100	90	8	1=Yes	0=No	0=No	1	0=No	79	6.166667	1
2380923	65	0=No	1=Yes	4=Burn	3=Ambulance	90	100		0=No	1=Yes	1=Yes	0	0=No	6.616667	24	0
839873	42	1=Yes	1=Yes	2=Road traffic accident	3=Ambulance	110	84	15	1=Yes	0=No	1=Yes	0	0=No	38	24	0
2380923	23	1=Yes	1=Yes	3=Assault	3=Ambulance	100	110	15	0=No	0=No	1=Yes	0	0=No	4.366667	24	0
839873	55	1=Yes	0=No	3=Assault	3=Ambulance	130	90	12	1=Yes	0=No	0=No	0	0=No	7.5	24	0
9241982	18	1=Yes	1=Yes	2=Road traffic accident	1=Taxi, motor rickshaw	128	80	15	1=Yes	1=Yes	1=Yes	0	0=No	6.666389	24	0
839873	45	0=No	1=Yes	0=Fall	3=Ambulance		88	15	0=No	0=No	0=No	0	0=No		24	0
9241982	40	0=No	0=No	2=Road traffic accident	3=Ambulance	105	96	9	1=Yes	1=Yes	1=Yes	1	0=No	.5	24	0
9241982	70	1=Yes	1=Yes	1=Railway accident	3=Ambulance	122	88	15	1=Yes	1=Yes	1=Yes	1	0=No	44.33333	24	0
839873	25	1=Yes	1=Yes	2=Road traffic accident	3=Ambulance			15	1=Yes	0=No	1=Yes	0	0=No	146	24	0
9241982	50	0=No	1=Yes	2=Road traffic accident	3=Ambulance	120	88	15	1=Yes	1=Yes	1=Yes	0	1=Yes	48.16667	24	0
9241982	23	1=Yes	0=No	0=Fall	1=Taxi, motor rickshaw	118	90	15	1=Yes	1=Yes	1=Yes	0	0=No	1.166389	24	0
2380923	60	1=Yes	1=Yes	0=Fall	3=Ambulance	110	103	6	1=Yes	1=Yes	1=Yes	1	1=Yes	5.416389	24	0
9241982	40	1=Yes	1=Yes	3=Assault	2=Private car	124	130	15	0=No	1=Yes	1=Yes	1	0=No	5.166389	24	0
2380923	19	1=Yes	1=Yes	3=Assault	3=Ambulance	110	88	15	1=Yes	1=Yes	1=Yes	0	0=No	25.2	24	0
2380923	40	1=Yes	0=No	0=Fall	1=Taxi, motor rickshaw	106	88	15	1=Yes	1=Yes	1=Yes	0	0=No	.8	24	0
2380923	30	1=Yes	1=Yes	1=Railway accident	3=Ambulance	110	82	13	1=Yes	1=Yes	1=Yes	0	0=No	2.183056	24	0
9241982	55	0=No	1=Yes	2=Road traffic accident	3=Ambulance	114	78	4	1=Yes	1=Yes	1=Yes	1	2=Intubated before arrival	4.666667	24	0
839873	56	0=No	1=Yes	2=Road traffic accident	3=Ambulance				1=Yes	0=No	0=No	1	1=Yes	6	24	0
9241982	22	1=Yes	1=Yes	2=Road traffic accident	3=Ambulance	110	98	6	1=Yes	1=Yes	1=Yes	0	2=Intubated before arrival	73.83334	24	0
9241982	30	1=Yes	1=Yes	2=Road traffic accident	3=Ambulance	106	102	15	1=Yes	1=Yes	1=Yes	0	0=No	35.66667	24	0
839873	22	1=Yes	1=Yes	0=Fall	3=Ambulance	120	82	15	1=Yes	0=No	0=No	0	0=No	36.5	24	0
839873	16	1=Yes	1=Yes	1=Railway accident	3=Ambulance				1=Yes	0=No	0=No	0	0=No	98	24	0
9241982	24	1=Yes	1=Yes	2=Road traffic accident	3=Ambulance	176	125	7	1=Yes	1=Yes	1=Yes	0	1=Yes	4	24	0
2380923	18	1=Yes	1=Yes	1=Railway accident	3=Ambulance	110	90	15	1=Yes	1=Yes	1=Yes	0	0=No	3.966667	24	0
9241982	40	0=No	0=No	2=Road traffic accident	1=Taxi, motor rickshaw	80	110	15	0=No	1=Yes	1=Yes	1	1=Yes	1.166667	4.833333	1
839873	70	1=Yes	0=No	0=Fall	2=Private car				1=Yes	0=No	0=No	1		.5	21.5	1
839873	35	1=Yes	0=No	5=Other	3=Ambulance				1=Yes	0=No	0=No	0	0=No	2.5	24	0
9241982	40	0=No	0=No	2=Road traffic accident	4=Police	180	129	7	1=Yes	1=Yes	1=Yes	0	1=Yes	.5	24	0
839873	30	1=Yes	1=Yes	2=Road traffic accident	3=Ambulance				1=Yes	0=No	0=No	0		39	24	0
2380923	48	1=Yes	1=Yes	3=Assault	3=Ambulance	110	90	15	0=No	1=Yes	1=Yes	0	0=No	8.6	24	0
839873	34	1=Yes	1=Yes	5=Other	3=Ambulance				1=Yes	0=No	0=No	0		41	24	0
2380923	26	1=Yes	1=Yes	0=Fall	3=Ambulance	70	120	15	1=Yes	1=Yes	1=Yes	0	0=No	6.916389	24	0
839873	45	1=Yes	0=No	0=Fall	1=Taxi, motor rickshaw				1=Yes	0=No	0=No	0		.5	24	0
9241982	28	1=Yes	1=Yes	3=Assault	3=Ambulance	140	78	15	1=Yes	1=Yes	1=Yes	0	0=No		24	0
839873	21	1=Yes	1=Yes	2=Road traffic accident	3=Ambulance	118	82	15	1=Yes	0=No	0=No	0	0=No	107.5	24	0
9241982	35	1=Yes	0=No	2=Road traffic accident	3=Ambulance	112	98	6	1=Yes	1=Yes	1=Yes	1	1=Yes	4.333333	24	0
2380923	30	1=Yes	1=Yes	2=Road traffic accident	3=Ambulance	112	92	8	1=Yes	1=Yes	1=Yes	0	0=No	8.9	24	0
9241982	51	1=Yes	0=No	0=Fall	3=Ambulance	120	80	15	1=Yes	1=Yes	1=Yes	1	0=No	5	24	0
839873	45	1=Yes	1=Yes	0=Fall	3=Ambulance			15	1=Yes	0=No	0=No	0	0=No	118	24	0
839873	19	1=Yes	1=Yes	2=Road traffic accident	3=Ambulance				1=Yes	0=No	0=No	0	1=Yes	53.5	24	0
839873	21	0=No	1=Yes	4=Burn	3=Ambulance		90		0=No	0=No	0=No	1	0=No	16	24	0
2380923	20	1=Yes	1=Yes	2=Road traffic accident	3=Ambulance	90	120	4	1=Yes	1=Yes	1=Yes	1	1=Yes	2.833333	24	0
9241982	50	1=Yes	1=Yes	2=Road traffic accident	3=Ambulance	94	104	15	1=Yes	1=Yes	1=Yes	0	0=No	5	24	0
9241982	18	1=Yes	0=No	2=Road traffic accident	2=Private car	110	100	15	1=Yes	1=Yes	1=Yes	0	0=No	1.833333	24	0
2380923	52	1=Yes	0=No	1=Railway accident	1=Taxi, motor rickshaw	110	88	6	1=Yes	1=Yes	1=Yes	1	0=No	.75	24	0
839873	45	0=No	1=Yes	0=Fall	3=Ambulance	140	80	15	1=Yes	0=No	0=No	0	0=No	21	24	0
9241982	45	1=Yes	0=No	1=Railway accident	2=Private car	130	80	15	1=Yes	1=Yes	1=Yes	0	0=No	9	4	0
9241982	25	1=Yes	0=No	0=Fall	1=Taxi, motor rickshaw	135	88	15	1=Yes	1=Yes	1=Yes	0	0=No	.6666667	24	0
9241982	17	1=Yes	0=No	0=Fall	1=Taxi, motor rickshaw	118	106	4	1=Yes	1=Yes	1=Yes	0	1=Yes	2.833333	24	0
9241982	30	1=Yes	0=No	2=Road traffic accident	3=Ambulance	120	78	15	1=Yes	1=Yes	1=Yes	0	0=No	.6666667	24	0
9241982	40	1=Yes	0=No	3=Assault	4=Police	120	88	15	1=Yes	1=Yes	1=Yes	0	0=No	.8333333	24	0
839873	22	1=Yes	1=Yes	0=Fall	3=Ambulance				1=Yes	0=No	1=Yes	0		8	24	0
2380923	40	0=No	1=Yes	2=Road traffic accident	3=Ambulance	80	110	6	0=No	0=No	1=Yes	1	1=Yes	2.149722	3.100278	1
839873	19	1=Yes	1=Yes	2=Road traffic accident	3=Ambulance				1=Yes	0=No	1=Yes	0		12	8	0
839873	28	0=No	1=Yes	4=Burn	3=Ambulance				0=No	0=No	0=No	0	0=No	45.5	24	0
839873	50	0=No	1=Yes	0=Fall	3=Ambulance	138	98	14	0=No	0=No	0=No	0	0=No	3.5	24	0
2380923	20	1=Yes	1=Yes	2=Road traffic accident	3=Ambulance	80	102	11	1=Yes	1=Yes	1=Yes	0	1=Yes	10.25	24	0
2380923	48	0=No	1=Yes	0=Fall	3=Ambulance	110	90	15	0=No	1=Yes	0=No	0	0=No		24	0
839873	76	1=Yes	1=Yes	0=Fall	3=Ambulance		70	9	1=Yes	0=No	0=No	0	0=No	8	24	0
839873	52	1=Yes	1=Yes	2=Road traffic accident	3=Ambulance	110	70	15	1=Yes	0=No	1=Yes	0	0=No	14	24	0
839873	40	1=Yes	0=No	0=Fall	3=Ambulance	130	80	9	1=Yes	0=No	0=No	0	0=No	2	20	0
839873	23	1=Yes	1=Yes	0=Fall	3=Ambulance				0=No	0=No	0=No	0	1=Yes	7.5	24	0
839873	29	1=Yes	1=Yes	2=Road traffic accident	3=Ambulance				1=Yes	0=No	0=No	0	1=Yes	72	24	0
9241982	24	1=Yes	1=Yes	2=Road traffic accident	3=Ambulance	100	100	15	0=No	1=Yes	1=Yes	0	1=Yes	106.6667	24	0
9241982	18	1=Yes	1=Yes	2=Road traffic accident	3=Ambulance	165	130	7	1=Yes	1=Yes	1=Yes	0	1=Yes	12.33333	24	0
2380923	26	1=Yes	1=Yes	3=Assault	3=Ambulance	110	110	15	0=No	1=Yes	1=Yes	0	0=No	4.666389	24	0
9241982	32	1=Yes	0=No	0=Fall	2=Private car	149	96	15	0=No	1=Yes	1=Yes	0	0=No	.8333333	24	0
839873	88	1=Yes	1=Yes	0=Fall	3=Ambulance				1=Yes	0=No	0=No	0	0=No	20	24	0
839873	35	0=No	1=Yes	2=Road traffic accident	3=Ambulance				1=Yes	0=No	1=Yes	0		124.5	24	0
9241982	22	1=Yes	1=Yes	0=Fall	3=Ambulance	120	78	15	1=Yes	1=Yes	1=Yes	0	0=No	558.1664	24	0
2380923	45	1=Yes	1=Yes	1=Railway accident	3=Ambulance	0	110	8	1=Yes	1=Yes	1=Yes	0	1=Yes	3.216667	24	0
839873	18	1=Yes	1=Yes	4=Burn	3=Ambulance				0=No	0=No	0=No	1	0=No	15.5	24	0
9241982	22	1=Yes	0=No	0=Fall	1=Taxi, motor rickshaw	106	116	15	1=Yes	1=Yes	1=Yes	1	1=Yes	.3333333	4.666667	1
839873	35	1=Yes	1=Yes	2=Road traffic accident	3=Ambulance	110	112	6	1=Yes	0=No	0=No	1	0=No	22.5	24	0
839873	75	1=Yes	1=Yes	0=Fall	3=Ambulance				1=Yes	0=No	0=No	0	0=No	204.5	11.16639	0
839873	35	0=No	1=Yes	4=Burn	3=Ambulance				0=No	0=No	0=No	0	0=No	50.5	24	0
2380923	20	1=Yes	1=Yes	1=Railway accident	3=Ambulance				1=Yes	1=Yes	1=Yes	0	0=No	3.316667	24	0
9241982	35	1=Yes	0=No	0=Fall	1=Taxi, motor rickshaw	110	100	15	1=Yes	1=Yes	1=Yes	0	0=No	1.5	24	0
9241982	21	1=Yes	1=Yes	2=Road traffic accident	4=Police	152	128	15	1=Yes	1=Yes	1=Yes	0	0=No	.8333333	24	0
9241982	62	1=Yes	0=No	1=Railway accident	3=Ambulance	80	118	3	0=No	1=Yes	0=No	1	1=Yes	1.5	1.333333	1
839873	35	1=Yes	0=No	2=Road traffic accident	3=Ambulance				1=Yes	0=No	1=Yes	1	1=Yes	2.5	24	0
9241982	32	1=Yes	0=No	0=Fall	3=Ambulance	143	112	6	1=Yes	1=Yes	1=Yes	1	1=Yes	2.5	24	0
839873	16	0=No	0=No	2=Road traffic accident	3=Ambulance				0=No	0=No	0=No	1		1	24	0
839873	35	1=Yes	1=Yes	2=Road traffic accident	3=Ambulance				1=Yes	0=No	0=No	0		110.5	24	0
9241982	20	1=Yes	1=Yes	0=Fall	3=Ambulance	122	88	15	1=Yes	1=Yes	1=Yes	0	0=No	4.333333	24	0
839873	45	1=Yes	1=Yes	0=Fall	3=Ambulance	150	90	9	1=Yes	0=No	0=No	1	0=No		24	0
839873	28	1=Yes	1=Yes	2=Road traffic accident	3=Ambulance		90	10	1=Yes	0=No	0=No	0	0=No	5	24	0
9241982	19	1=Yes	1=Yes	2=Road traffic accident	3=Ambulance	60	130	3	0=No	1=Yes	1=Yes	1	1=Yes	4.666389	13.16694	1
839873	29	1=Yes	1=Yes	2=Road traffic accident	3=Ambulance				1=Yes	0=No	0=No	0		12	24	0
9241982	50	1=Yes	0=No	2=Road traffic accident	3=Ambulance	125	88	15	1=Yes	1=Yes	1=Yes	0	0=No	1.666389	24	0
839873	32	1=Yes	1=Yes	3=Assault	3=Ambulance	130	90	15	1=Yes	0=No	0=No	0	0=No	52.5	24	0
9241982	35	1=Yes	0=No	0=Fall	2=Private car	150	60	9	1=Yes	1=Yes	1=Yes	0	1=Yes	1.5	24	0
2380923	18	1=Yes	1=Yes	3=Assault	3=Ambulance	110	110	15	0=No	0=No	1=Yes	0	1=Yes	3.5	24	0
839873	22	1=Yes	0=No	2=Road traffic accident	2=Private car				1=Yes	0=No	0=No	0	1=Yes	1.5	24	0
9241982	55	0=No	1=Yes	5=Other	2=Private car	120	78	15	1=Yes	1=Yes	1=Yes	1	1=Yes	10.66667	24	0
839873	40	0=No	1=Yes	0=Fall	3=Ambulance	138	90	10	1=Yes	0=No	0=No	0	0=No	22	24	0
9241982	48	1=Yes	0=No	0=Fall	3=Ambulance	180	56	14	1=Yes	1=Yes	1=Yes	0	1=Yes	12.50028	24	0
2380923	35	0=No	1=Yes	3=Assault	3=Ambulance	116	98	8	1=Yes	1=Yes	1=Yes	0	0=No	3.666667	24	0
839873	32	1=Yes	0=No	2=Road traffic accident	3=Ambulance				1=Yes	0=No	0=No	0	0=No	.5	24	0
2380923	27	1=Yes	1=Yes	1=Railway accident	3=Ambulance	100	110	4	1=Yes	1=Yes	1=Yes	1	2=Intubated before arrival	2	24	0
2380923	43	1=Yes	1=Yes	2=Road traffic accident	3=Ambulance	100	80	15	1=Yes	1=Yes	1=Yes	0	0=No	47.16639	24	0
2380923	25	1=Yes	0=No	2=Road traffic accident	4=Police	110	110	5	1=Yes	1=Yes	1=Yes	0	1=Yes	.8333333	11.33333	0
839873	35	1=Yes	1=Yes	2=Road traffic accident	3=Ambulance				0=No	0=No	1=Yes	0		12.5	24	0
9241982	26	1=Yes	0=No	2=Road traffic accident	3=Ambulance	125	88	15	1=Yes	1=Yes	1=Yes	0	0=No	3.5	24	0
9241982	32	1=Yes	1=Yes	3=Assault	3=Ambulance	79	90	15	1=Yes	1=Yes	1=Yes	0	0=No	3.166667	24	0
839873	42	0=No	1=Yes	2=Road traffic accident	3=Ambulance				1=Yes	0=No	0=No	0	0=No	111.5	24	0
839873	60	1=Yes	1=Yes	0=Fall	3=Ambulance				1=Yes	0=No	0=No	0	0=No		24	0
839873	38	1=Yes	1=Yes	3=Assault	3=Ambulance				1=Yes	0=No	0=No	0		28	24	0
839873	48	0=No	1=Yes	0=Fall	3=Ambulance				1=Yes	0=No	0=No	1	1=Yes	737	19	1
9241982	22	1=Yes	1=Yes	0=Fall	1=Taxi, motor rickshaw	124	88	13	1=Yes	1=Yes	1=Yes	0	0=No	4.166667	24	0
9241982	25	1=Yes	1=Yes	2=Road traffic accident	3=Ambulance	97	88	15	1=Yes	1=Yes	1=Yes	1	0=No	2.166667	24	0
839873	82	1=Yes	1=Yes	0=Fall	3=Ambulance				1=Yes	0=No	1=Yes	0		29	19	0
2380923	88	0=No	0=No	0=Fall	1=Taxi, motor rickshaw			12	1=Yes	1=Yes	1=Yes	1	1=Yes	2.333333	24	0
839873	35	1=Yes	1=Yes	0=Fall	3=Ambulance				1=Yes	0=No	0=No	0	1=Yes	115	24	0
2380923	45	1=Yes	1=Yes	2=Road traffic accident	3=Ambulance	110	112	3	1=Yes	1=Yes	1=Yes	1	1=Yes	14.71667	24	0
9241982	45	1=Yes	1=Yes	0=Fall	3=Ambulance	152	112	10	1=Yes	1=Yes	1=Yes	0	1=Yes	18.33333	24	0
839873	55	1=Yes	0=No	4=Burn	1=Taxi, motor rickshaw		98		0=No	0=No	0=No	1	0=No	1	24	0
2380923	27	0=No	1=Yes	0=Fall	3=Ambulance	120	92	15	1=Yes	1=Yes	1=Yes	0	0=No	3.149722	24	0
839873	45	0=No	1=Yes	2=Road traffic accident	3=Ambulance				1=Yes	0=No	0=No	1	0=No	3.5	14.5	1
9241982	25	1=Yes	0=No	2=Road traffic accident	4=Police	122	78	15	1=Yes	1=Yes	1=Yes	0	0=No	.6666667	24	0
9241982	24	0=No	1=Yes	2=Road traffic accident	3=Ambulance	120	88	15	1=Yes	1=Yes	1=Yes	0	0=No	7.666667	24	0
839873	63	0=No	1=Yes	4=Burn	3=Ambulance				0=No	0=No	0=No	1	0=No	9.5	24	0
2380923	60	1=Yes	0=No	0=Fall	1=Taxi, motor rickshaw	110	80	14	1=Yes	1=Yes	1=Yes	0	0=No		24	0
9241982	18	1=Yes	1=Yes	0=Fall	3=Ambulance	110	86	15	1=Yes	1=Yes	1=Yes	0	0=No	29.5	24	0
2380923	20	1=Yes	1=Yes	1=Railway accident	3=Ambulance	80	112	14	1=Yes	1=Yes	1=Yes	0	0=No	3.833333	24	0
839873	30	1=Yes	1=Yes	0=Fall	3=Ambulance				1=Yes	0=No	0=No	0	1=Yes	24.66667	24	0
839873	25	1=Yes	1=Yes	2=Road traffic accident	3=Ambulance				1=Yes	0=No	0=No	0	1=Yes		24	0
839873	55	1=Yes	1=Yes	0=Fall	3=Ambulance				1=Yes	0=No	0=No	1	1=Yes	91	24	0
839873	31	1=Yes	1=Yes	2=Road traffic accident	3=Ambulance			10	1=Yes	0=No	0=No	0	0=No	7	24	0
9241982	25	1=Yes	1=Yes	2=Road traffic accident	2=Private car	114	80	7	1=Yes	1=Yes	1=Yes	0	1=Yes	6.5	24	0
2380923	25	1=Yes	1=Yes	2=Road traffic accident	3=Ambulance	110	84	14	1=Yes	1=Yes	1=Yes	0	0=No	5.65	24	0
839873	36	1=Yes	1=Yes	3=Assault	3=Ambulance				1=Yes	0=No	0=No	0	1=Yes	10	24	0
2380923	55	1=Yes	0=No	1=Railway accident	4=Police	0	0	3	0=No	0=No	1=Yes	1	1=Yes	.4666667	2.283333	1
9241982	22	1=Yes	0=No	3=Assault	4=Police	80	111	15	1=Yes	1=Yes	1=Yes	0	0=No	1.666667	24	0
839873	57	0=No	1=Yes	2=Road traffic accident	3=Ambulance		80	7	1=Yes	0=No	0=No	0	0=No	115	24	0
839873	33	1=Yes	1=Yes	0=Fall	3=Ambulance		100	14	1=Yes	0=No	0=No	0	0=No	5.5	24	0
839873	24	1=Yes	1=Yes	2=Road traffic accident	3=Ambulance		90	15	0=No	0=No	1=Yes	1	0=No	60	24	0
839873	22	1=Yes	1=Yes	4=Burn	3=Ambulance				0=No	0=No	0=No	0	0=No	139	24	0
9241982	22	0=No	0=No	0=Fall	2=Private car	114	88	15	1=Yes	1=Yes	1=Yes	0	0=No	4.666667	24	0
9241982	45	1=Yes	1=Yes	0=Fall	1=Taxi, motor rickshaw	105	98	15	1=Yes	1=Yes	1=Yes	0	0=No	3.833333	24	0
9241982	27	1=Yes	0=No	1=Railway accident	4=Police	132	120	5	1=Yes	1=Yes	1=Yes	0	1=Yes	1.666667	24	0
9241982	22	1=Yes	1=Yes	2=Road traffic accident	3=Ambulance	129	81	12	1=Yes	1=Yes	1=Yes	0	0=No	3.666667	24	0
9241982	17	0=No	0=No	0=Fall	2=Private car	110	78	15	1=Yes	1=Yes	1=Yes	0	0=No	1.5	24	0
839873	21	1=Yes	1=Yes	1=Railway accident	3=Ambulance				1=Yes	0=No	0=No	0		34	24	0
839873	45	1=Yes	0=No	0=Fall	2=Private car	140	84	12	1=Yes	0=No	0=No	0	0=No	7	24	0
839873	27	1=Yes	1=Yes	2=Road traffic accident	3=Ambulance				1=Yes	0=No	0=No	0		12	24	0
2380923	60	1=Yes	1=Yes	2=Road traffic accident	3=Ambulance	90	110	15	1=Yes	1=Yes	1=Yes	0	0=No	5.683333	24	0
9241982	16	0=No	1=Yes	0=Fall	3=Ambulance	74	126	14	1=Yes	1=Yes	1=Yes	0	1=Yes	2	24	0
839873	68	1=Yes	1=Yes	0=Fall	3=Ambulance				1=Yes	0=No	0=No	1		23	24	0
9241982	32	1=Yes	0=No	2=Road traffic accident	3=Ambulance	120	80	15	1=Yes	1=Yes	1=Yes	0	0=No	.5	24	0
9241982	16	1=Yes	1=Yes	3=Assault	3=Ambulance	118	103	15	0=No	1=Yes	1=Yes	0	0=No	2	24	0
2380923	23	1=Yes	0=No	2=Road traffic accident	1=Taxi, motor rickshaw	110	110	15	1=Yes	1=Yes	1=Yes	0	0=No	.8666667	24	0
839873	17	1=Yes	1=Yes	2=Road traffic accident	3=Ambulance				1=Yes	0=No	0=No	0	2=Intubated before arrival		24	0
839873	34	1=Yes	1=Yes	4=Burn	3=Ambulance	120	88		0=No	0=No	0=No	1	0=No	34.5	24	0
839873	20	1=Yes	1=Yes	4=Burn	3=Ambulance		90	15	0=No	0=No	0=No	0	0=No	72.5	24	0
2380923	22	1=Yes	1=Yes	2=Road traffic accident	3=Ambulance	110	100	11	1=Yes	1=Yes	1=Yes	0	1=Yes	19.71667	24	0
9241982	25	1=Yes	0=No	1=Railway accident	3=Ambulance	60	140	15	0=No	1=Yes	0=No	1	0=No	2.5	24	0
839873	57	1=Yes	1=Yes	2=Road traffic accident	3=Ambulance				1=Yes	0=No	0=No	0	1=Yes		24	0
9241982	22	0=No	0=No	0=Fall	3=Ambulance	134	88	15	1=Yes	1=Yes	1=Yes	0	0=No	4.333333	24	0
2380923	75	1=Yes	1=Yes	0=Fall	3=Ambulance	180	80	15	0=No	1=Yes	1=Yes	0	0=No	82.2	24	0
2380923	42	1=Yes	1=Yes	2=Road traffic accident	3=Ambulance				1=Yes	0=No	1=Yes	0	0=No	8.983334	24	0
839873	18	1=Yes	1=Yes	5=Other	3=Ambulance			15	1=Yes	0=No	0=No	0	0=No	58.5	24	0
9241982	17	0=No	0=No	2=Road traffic accident	2=Private car	120	138	10	1=Yes	1=Yes	1=Yes	0	1=Yes	196.5	24	0
839873	16	1=Yes	1=Yes	2=Road traffic accident	3=Ambulance				1=Yes	0=No	0=No	0	1=Yes	15.5	24	0
839873	65	1=Yes	1=Yes	0=Fall	3=Ambulance				1=Yes	0=No	0=No	1		23	24	0
2380923	62	1=Yes	1=Yes	2=Road traffic accident	4=Police	110	70	6	1=Yes	1=Yes	1=Yes	0	1=Yes	1.899722	24	0
9241982	23	1=Yes	0=No	2=Road traffic accident	2=Private car	110	80	15	1=Yes	1=Yes	1=Yes	0	0=No	.6663889	24	0
839873	42	0=No	0=No	5=Other	3=Ambulance	110	80	15	1=Yes	0=No	0=No	0	0=No	12	24	0
9241982	58	0=No	0=No	2=Road traffic accident	3=Ambulance	120	88	15	1=Yes	1=Yes	1=Yes	0	0=No	12.16667	24	0
2380923	20	1=Yes	0=No	1=Railway accident	3=Ambulance	110	90	15	1=Yes	1=Yes	1=Yes	0	0=No	1	24	0
839873	58	1=Yes	1=Yes	0=Fall	3=Ambulance	110	90	11	1=Yes	0=No	0=No	0	0=No	15	24	0
839873	32	1=Yes	1=Yes	2=Road traffic accident	3=Ambulance	122	80	15	1=Yes	0=No	0=No	0	0=No	76.5	24	0
9241982	20	1=Yes	1=Yes	2=Road traffic accident	3=Ambulance	110	78	15	1=Yes	1=Yes	1=Yes	0	0=No	13.16639	24	0
839873	48	0=No	1=Yes	2=Road traffic accident	3=Ambulance				1=Yes	0=No	0=No	0	0=No	23	24	0
839873	80	1=Yes	1=Yes	0=Fall	3=Ambulance	110	90	15	1=Yes	0=No	1=Yes	1	0=No	13.5	24	0
839873	37	1=Yes	1=Yes	5=Other	3=Ambulance	126	76	15	1=Yes	0=No	0=No	0	0=No	67	24	0
9241982	24	1=Yes	0=No	2=Road traffic accident	2=Private car	120	78	15	1=Yes	1=Yes	1=Yes	0	0=No	243.6667	24	0
9241982	24	1=Yes	0=No	2=Road traffic accident	3=Ambulance	140	88	8	1=Yes	1=Yes	1=Yes	0	1=Yes	3.166667	24	0
839873	39	1=Yes	1=Yes	5=Other	3=Ambulance	130	78		1=Yes	0=No	1=Yes	0	0=No	71	24	0
839873	20	1=Yes	1=Yes	0=Fall	3=Ambulance	120	90	9	1=Yes	0=No	0=No	0	0=No	5	24	0
9241982	52	0=No	0=No	2=Road traffic accident	3=Ambulance	140	80	15	1=Yes	1=Yes	1=Yes	0	0=No	1	24	0
839873	45	1=Yes	1=Yes	2=Road traffic accident	3=Ambulance				1=Yes	0=No	0=No	0		15	24	0
839873	55	0=No	1=Yes	2=Road traffic accident	3=Ambulance			15	1=Yes	0=No	0=No	0	0=No	8.5	24	0
839873	35	1=Yes	1=Yes	2=Road traffic accident	3=Ambulance	130	90	14	1=Yes	0=No	0=No	0	0=No	169	24	0
2380923	34	1=Yes	1=Yes	0=Fall	3=Ambulance	110	88	13	0=No	1=Yes	1=Yes	0	0=No	52.16667	24	0
839873	64	1=Yes	1=Yes	2=Road traffic accident	3=Ambulance	130	64	15	1=Yes	0=No	0=No	0	0=No	72	24	0
9241982	40	1=Yes	0=No	0=Fall	2=Private car	89	73	8	1=Yes	1=Yes	1=Yes	0	1=Yes	1.666389	24	0
839873	55	1=Yes	0=No	2=Road traffic accident	3=Ambulance	120	80	15	1=Yes	0=No	1=Yes	0	0=No	3.5	24	0
9241982	23	1=Yes	0=No	3=Assault	3=Ambulance	124	76	15	0=No	1=Yes	1=Yes	0	0=No	1.333333	24	0
2380923	53	1=Yes	0=No	0=Fall	1=Taxi, motor rickshaw	150	88	15	1=Yes	1=Yes	1=Yes	0	0=No	148.65	24	0
839873	35	1=Yes	0=No	2=Road traffic accident	3=Ambulance			15	0=No	1=Yes	1=Yes	0	0=No	4	24	0
9241982	60	0=No	0=No	0=Fall	2=Private car	134	116	15	1=Yes	1=Yes	1=Yes	0	0=No	2	24	0
839873	22	1=Yes	1=Yes	0=Fall	3=Ambulance	100	72	14	1=Yes	0=No	1=Yes	0	0=No	22	24	0
839873	30	1=Yes	0=No	2=Road traffic accident	3=Ambulance				1=Yes	0=No	0=No	0		3.5	24	0
9241982	70	1=Yes	1=Yes	2=Road traffic accident	3=Ambulance	120	88	15	1=Yes	1=Yes	1=Yes	0	0=No	7.166389	24	0
9241982	45	0=No	1=Yes	2=Road traffic accident	3=Ambulance	80	68	15	1=Yes	1=Yes	1=Yes	0	0=No	3.5	24	0
839873	42	0=No	1=Yes	2=Road traffic accident	3=Ambulance				1=Yes	0=No	0=No	0		57	24	0
2380923	25	1=Yes	1=Yes	1=Railway accident	3=Ambulance	100	100	6	1=Yes	1=Yes	1=Yes	1	1=Yes	4.083333	24	0
9241982	25	1=Yes	0=No	2=Road traffic accident	3=Ambulance	80	134	15	0=No	0=No	0=No	1	1=Yes	1	8.833333	1
839873	28	1=Yes	1=Yes	2=Road traffic accident	3=Ambulance	110	90	15	1=Yes	0=No	0=No	0	0=No	78	24	0
839873	34	1=Yes	1=Yes	2=Road traffic accident	3=Ambulance	110	98	10	1=Yes	0=No	0=No	1	0=No	472.5	11	1
2380923	30	1=Yes	1=Yes	3=Assault	3=Ambulance	100	98	15	0=No	1=Yes	1=Yes	0	0=No	4.116667	24	0
9241982	24	1=Yes	1=Yes	2=Road traffic accident	2=Private car	126	80	15	1=Yes	1=Yes	1=Yes	0	0=No	3.333333	24	0
839873	25	1=Yes	1=Yes	1=Railway accident	3=Ambulance				1=Yes	0=No	0=No	0	2=Intubated before arrival	15.5	24	0
9241982	30	1=Yes	1=Yes	0=Fall	2=Private car	130	90	10	1=Yes	1=Yes	1=Yes	0	1=Yes	2	24	0
839873	82	0=No	0=No	4=Burn	3=Ambulance				0=No	0=No	0=No	0	0=No	2.5	24	0
839873	28	0=No	0=No	4=Burn	3=Ambulance				0=No	0=No	0=No	0	0=No	.5	24	0
2380923	44	1=Yes	1=Yes	2=Road traffic accident	3=Ambulance	100	90	15	1=Yes	1=Yes	1=Yes	0	0=No	7.466667	24	0
9241982	29	1=Yes	1=Yes	2=Road traffic accident	3=Ambulance	110	100	3	1=Yes	1=Yes	1=Yes	0	1=Yes	23.66667	24	0
839873	30	1=Yes	1=Yes	2=Road traffic accident	3=Ambulance				1=Yes	0=No	0=No	0	0=No	16	24	0
839873	34	1=Yes	1=Yes	4=Burn	3=Ambulance				0=No	0=No	0=No	0		41	24	0
9241982	40	1=Yes	1=Yes	2=Road traffic accident	3=Ambulance	126	96	15	1=Yes	1=Yes	1=Yes	0	0=No	5.5	24	0
839873	32	1=Yes	1=Yes	0=Fall	3=Ambulance	140	80	11	1=Yes	0=No	0=No	0	2=Intubated before arrival	9	24	0
9241982	22	1=Yes	1=Yes	2=Road traffic accident	3=Ambulance	116	110	15	1=Yes	1=Yes	1=Yes	0	0=No	255	24	0
839873	45	1=Yes	1=Yes	3=Assault	3=Ambulance	114	82	7	1=Yes	0=No	0=No	1	1=Yes	4.5	24	0
9241982	33	1=Yes	0=No	2=Road traffic accident	4=Police	87	93	6	0=No	1=Yes	1=Yes	1	1=Yes	1.166667	8.333333	1
9241982	15	1=Yes	1=Yes	3=Assault	3=Ambulance	120	88	15	1=Yes	1=Yes	1=Yes	0	0=No	7.5	24	0
839873	66	0=No	1=Yes	0=Fall	3=Ambulance	210	120	8	1=Yes	0=No	0=No	0	0=No	121	24	0
839873	38	0=No	0=No	2=Road traffic accident	3=Ambulance	140	80	5	1=Yes	0=No	1=Yes	1	0=No	3.833333	24	0
839873	55	1=Yes	1=Yes	2=Road traffic accident	3=Ambulance	110	84	10	1=Yes	0=No	1=Yes	1	0=No	8.5	19.5	1
839873	52	1=Yes	1=Yes	0=Fall	3=Ambulance	140	84	10	1=Yes	0=No	0=No	0	0=No	8	24	0
9241982	25	1=Yes	1=Yes	0=Fall	3=Ambulance	122	78	15	1=Yes	1=Yes	1=Yes	0	0=No	5.833333	24	0
839873	27	0=No	1=Yes	4=Burn	3=Ambulance		98		0=No	0=No	0=No	1	0=No	32.83333	24	0
9241982	26	1=Yes	1=Yes	2=Road traffic accident	3=Ambulance	155	122	6	1=Yes	1=Yes	1=Yes	0	2=Intubated before arrival	90.5	24	0
9241982	46	1=Yes	0=No	2=Road traffic accident	2=Private car	122	78	15	1=Yes	1=Yes	1=Yes	0	0=No	.5	24	0
839873	24	1=Yes	1=Yes	0=Fall	3=Ambulance	110	80	10	1=Yes	0=No	0=No	1	0=No	485	24	0
9241982	28	1=Yes	1=Yes	0=Fall	3=Ambulance	160	111	11	1=Yes	1=Yes	1=Yes	0	0=No	5.166667	24	0
839873	55	0=No	1=Yes	2=Road traffic accident	3=Ambulance				1=Yes	0=No	0=No	0	1=Yes	11.5	24	0
9241982	20	1=Yes	1=Yes	3=Assault	3=Ambulance	120	78	15	1=Yes	1=Yes	1=Yes	0	0=No	8.333333	24	0
839873	28	1=Yes	1=Yes	2=Road traffic accident	3=Ambulance				1=Yes	0=No	0=No	0	0=No	40	24	0
839873	40	1=Yes	1=Yes	0=Fall	3=Ambulance	120	80	15	1=Yes	0=No	0=No	0	0=No	14.5	24	0
839873	40	1=Yes	1=Yes	2=Road traffic accident	3=Ambulance		88	15	1=Yes	0=No	0=No	0	0=No	56	24	0
9241982	23	1=Yes	0=No	2=Road traffic accident	4=Police	97	100	4	1=Yes	1=Yes	1=Yes	0	1=Yes	1.5	24	0
2380923	24	1=Yes	1=Yes	3=Assault	3=Ambulance	104	90	15	0=No	0=No	1=Yes	0	1=Yes	1.55	24	0
839873	72	1=Yes	1=Yes	0=Fall	3=Ambulance				1=Yes	0=No	0=No	1	1=Yes	47	24	0
839873	35	0=No	0=No	4=Burn	1=Taxi, motor rickshaw	100	94		0=No	0=No	0=No	1	0=No	.5	24	0
839873	25	1=Yes	1=Yes	2=Road traffic accident	3=Ambulance	110	100	6	1=Yes	0=No	0=No	1	0=No	18	9	1
839873	26	0=No	1=Yes	4=Burn	3=Ambulance	128	88		0=No	0=No	0=No	1	0=No	25	24	0
2380923	15	1=Yes	0=No	0=Fall	1=Taxi, motor rickshaw	90	100	15	1=Yes	1=Yes	1=Yes	0	0=No	3.683333	24	0
2380923	30	0=No	1=Yes	4=Burn	3=Ambulance	90	98		0=No	0=No	0=No	0	0=No	5.2	24	0
9241982	30	1=Yes	0=No	1=Railway accident	4=Police	109	88	15	1=Yes	1=Yes	1=Yes	0	1=Yes	1.666667	24	0
839873	20	1=Yes	1=Yes	2=Road traffic accident	3=Ambulance				1=Yes	0=No	0=No	0	0=No	94.5	24	0
839873	70	0=No	1=Yes	0=Fall	3=Ambulance				1=Yes	0=No	0=No	0		26.5	24	0
839873	30	1=Yes	1=Yes	2=Road traffic accident	3=Ambulance	100	90	13	1=Yes	0=No	0=No	0	0=No	8	24	0
2380923	22	1=Yes	1=Yes	0=Fall	3=Ambulance	130	82	15	1=Yes	1=Yes	1=Yes	0	0=No	13.96667	24	0
2380923	23	1=Yes	1=Yes	1=Railway accident	4=Police	110	100	15	1=Yes	1=Yes	1=Yes	0	0=No	7.583333	24	0
9241982	32	1=Yes	0=No	5=Other	3=Ambulance	110	86	15	0=No	0=No	0=No	0	0=No	2.166667	24	0
839873	65	1=Yes	0=No	4=Burn	3=Ambulance	110	92		0=No	0=No	0=No	1	0=No	1.5	24	0
2380923	65	1=Yes	1=Yes	0=Fall	3=Ambulance	110	88	3	1=Yes	1=Yes	1=Yes	1	2=Intubated before arrival		2.25	1
839873	60	1=Yes	1=Yes	2=Road traffic accident	3=Ambulance				1=Yes	0=No	0=No	0		134.5	24	0
839873	80	1=Yes	1=Yes	2=Road traffic accident	3=Ambulance				1=Yes	0=No	0=No	0	0=No	16	24	0
839873	22	1=Yes	1=Yes	2=Road traffic accident	3=Ambulance	128	90	9	1=Yes	0=No	1=Yes	0	0=No	8	24	0
2380923	22	1=Yes	1=Yes	1=Railway accident	3=Ambulance	70	106	15	1=Yes	1=Yes	1=Yes	0	0=No	2.8	24	0
839873	25	1=Yes	0=No	5=Other	3=Ambulance				1=Yes	0=No	0=No	1	0=No	4	24	0
9241982	70	1=Yes	0=No	0=Fall	2=Private car	160	80	15	1=Yes	1=Yes	1=Yes	0	0=No	1.833333	24	0
2380923	45	1=Yes	0=No	5=Other	6=Unknown	104	94	15	1=Yes	1=Yes	1=Yes	0	0=No	3.133333	24	0
9241982	55	1=Yes	1=Yes	2=Road traffic accident	3=Ambulance	180	84	11	1=Yes	1=Yes	1=Yes	1	1=Yes	5.5	24	0
2380923	24	0=No	1=Yes	2=Road traffic accident	3=Ambulance	110	100	15	1=Yes	1=Yes	1=Yes	0	0=No	6.683055	24	0
839873	18	1=Yes	1=Yes	2=Road traffic accident	3=Ambulance	90	110	6	0=No	0=No	0=No	1	0=No	10	1	1
9241982	40	1=Yes	1=Yes	2=Road traffic accident	3=Ambulance	124	69	7	1=Yes	1=Yes	1=Yes	0	1=Yes	1.666389	24	0
9241982	25	1=Yes	0=No	2=Road traffic accident	3=Ambulance	122	72	15	0=No	1=Yes	1=Yes	0	0=No	.1663889	24	0
9241982	35	1=Yes	1=Yes	3=Assault	3=Ambulance	131	98	15	1=Yes	1=Yes	1=Yes	0	0=No	10.83333	24	0
9241982	22	1=Yes	1=Yes	0=Fall	3=Ambulance	122	78	15	1=Yes	1=Yes	1=Yes	0	0=No	35.16639	24	0
2380923	30	1=Yes	1=Yes	2=Road traffic accident	0=Carried by man	110	100	15	1=Yes	1=Yes	1=Yes	0	0=No	6.716667	24	0
9241982	26	1=Yes	1=Yes	0=Fall	3=Ambulance	127	84	15	1=Yes	1=Yes	1=Yes	0	0=No	2.833333	24	0
2380923	18	1=Yes	1=Yes	3=Assault	3=Ambulance	110	88	15	0=No	0=No	1=Yes	0	0=No	10.33333	24	0
839873	23	1=Yes	1=Yes	2=Road traffic accident	3=Ambulance	126	80	10	1=Yes	0=No	0=No	0	0=No	471.5	24	0
839873	51	1=Yes	1=Yes	2=Road traffic accident	3=Ambulance	130	80	15	1=Yes	0=No	0=No	0	0=No	725	24	0
2380923	25	1=Yes	1=Yes	0=Fall	3=Ambulance	100	92	7	0=No	0=No	1=Yes	1	1=Yes	45.33333	24	0
839873	35	0=No	0=No	0=Fall	3=Ambulance	124	80		0=No	0=No	1=Yes	0	0=No		24	0
839873	34	0=No	1=Yes	4=Burn	3=Ambulance				0=No	0=No	0=No	1	0=No	185	24	0
839873	27	1=Yes	1=Yes	3=Assault	3=Ambulance				1=Yes	0=No	0=No	1	1=Yes	9.5	24	0
839873	30	0=No	0=No	4=Burn	2=Private car				0=No	0=No	0=No	0	0=No	.5	24	0
839873	73	1=Yes	1=Yes	0=Fall	3=Ambulance				1=Yes	0=No	0=No	0	1=Yes	198	24	0
9241982	22	0=No	0=No	5=Other	2=Private car	122	88	15	0=No	0=No	0=No	0	0=No	2	14.16639	0
839873	24	1=Yes	1=Yes	0=Fall	3=Ambulance	130	80		0=No	0=No	1=Yes	0	0=No	41	24	0
9241982	55	1=Yes	0=No	2=Road traffic accident	1=Taxi, motor rickshaw	122	88	15	1=Yes	1=Yes	1=Yes	0	0=No	.8333333	24	0
839873	17	1=Yes	1=Yes	2=Road traffic accident	3=Ambulance			15	1=Yes	0=No	0=No	0	0=No	6	24	0
839873	21	1=Yes	1=Yes	2=Road traffic accident	2=Private car	140	90	7	1=Yes	0=No	0=No	1	2=Intubated before arrival	6	24	0
839873	33	1=Yes	0=No	2=Road traffic accident	3=Ambulance	120	84	12	1=Yes	0=No	0=No	0	0=No	5.5	24	0
2380923	26	1=Yes	0=No	1=Railway accident	4=Police	110	88	15	0=No	1=Yes	1=Yes	0	0=No	.5666667	24	0
9241982	45	0=No	0=No	3=Assault	2=Private car	160	96	15	0=No	1=Yes	1=Yes	0	0=No	.6666667	24	0
9241982	27	1=Yes	0=No	0=Fall	1=Taxi, motor rickshaw	140	88	15	1=Yes	1=Yes	1=Yes	0	0=No	1	24	0
839873	50	1=Yes	1=Yes	2=Road traffic accident	3=Ambulance	130	88	15	1=Yes	0=No	0=No	0	0=No	6	24	0
839873	38	0=No	1=Yes	2=Road traffic accident	3=Ambulance				1=Yes	0=No	0=No	0		6.5	24	0
2380923	60	1=Yes	1=Yes	0=Fall	3=Ambulance	80	110	4	1=Yes	1=Yes	1=Yes	1	1=Yes	3.4	24	0
839873	17	1=Yes	1=Yes	0=Fall	3=Ambulance				1=Yes	0=No	0=No	0	0=No	80.5	24	0
9241982	15	0=No	1=Yes	2=Road traffic accident	3=Ambulance	99	120	3	0=No	1=Yes	1=Yes	1	2=Intubated before arrival	12.83333	24	0
9241982	40	0=No	1=Yes	2=Road traffic accident	4=Police	80	98	3	1=Yes	1=Yes	1=Yes	1	1=Yes	4.666667	11.49972	1
839873	40	1=Yes	1=Yes	5=Other	3=Ambulance				1=Yes	0=No	0=No	0		216.5	24	0
9241982	35	1=Yes	0=No	1=Railway accident	4=Police	132	110	15	1=Yes	1=Yes	1=Yes	0	1=Yes	1	24	0
839873	18	1=Yes	1=Yes	0=Fall	3=Ambulance	100	90		1=Yes	0=No	1=Yes	0	0=No	9	24	0
9241982	25	1=Yes	0=No	3=Assault	2=Private car	135	84	15	1=Yes	1=Yes	1=Yes	0	0=No	1.666667	24	0
2380923	35	1=Yes	1=Yes	2=Road traffic accident	3=Ambulance	90	90	15	0=No	0=No	1=Yes	1	1=Yes	5.383333	24	0
839873	70	1=Yes	1=Yes	0=Fall	3=Ambulance	140	80	15	1=Yes	0=No	0=No	1	0=No	10.5	24	0
839873	35	0=No	1=Yes	0=Fall	3=Ambulance				1=Yes	0=No	0=No	0		10	24	0
9241982	54	0=No	0=No	2=Road traffic accident	2=Private car	80	110	15	0=No	1=Yes	1=Yes	0	0=No	18.66667	24	0
2380923	21	1=Yes	1=Yes	2=Road traffic accident	3=Ambulance	110	88	9	1=Yes	1=Yes	1=Yes	0	1=Yes	3.25	24	0
9241982	52	0=No	1=Yes	2=Road traffic accident	3=Ambulance	122	78	15	1=Yes	1=Yes	1=Yes	0	0=No	103.6667	24	0
839873	40	1=Yes	1=Yes	0=Fall	3=Ambulance				0=No	0=No	1=Yes	0			24	0
9241982	27	1=Yes	1=Yes	2=Road traffic accident	3=Ambulance	120	98	8	1=Yes	1=Yes	1=Yes	0	1=Yes	22.33333	24	0
9241982	30	1=Yes	0=No	2=Road traffic accident	4=Police	90	120	15	0=No	1=Yes	1=Yes	1	0=No	1.166667	24	0
839873	45	1=Yes	1=Yes	0=Fall	3=Ambulance				1=Yes	0=No	0=No	0	1=Yes	26	24	0
839873	21	1=Yes	1=Yes	2=Road traffic accident	3=Ambulance				1=Yes	0=No	1=Yes	1	1=Yes	54.5	24	0
9241982	30	0=No	0=No	5=Other	1=Taxi, motor rickshaw	91	98	15	0=No	1=Yes	1=Yes	0	0=No	1.166667	24	0
9241982	60	1=Yes	0=No	2=Road traffic accident	4=Police	120	88	15	1=Yes	1=Yes	1=Yes	0	0=No	1.166667	24	0
839873	77	1=Yes	1=Yes	0=Fall	3=Ambulance	124	90	15	1=Yes	0=No	0=No	0	0=No	47.5	24	0
2380923	35	1=Yes	0=No	1=Railway accident	1=Taxi, motor rickshaw	120	100	15	1=Yes	1=Yes	1=Yes	0	0=No	21.78333	24	0
839873	80	0=No	1=Yes	0=Fall	3=Ambulance				1=Yes	0=No	0=No	1	0=No	3.333333	24	1
2380923	50	1=Yes	1=Yes	3=Assault	1=Taxi, motor rickshaw	100	100	10	1=Yes	1=Yes	1=Yes	0	0=No	7.75	24	0
9241982	28	1=Yes	0=No	2=Road traffic accident	4=Police	86	100	15	1=Yes	1=Yes	1=Yes	0	0=No	.5	24	0
2380923	30	1=Yes	0=No	2=Road traffic accident	4=Police	110	86	4	1=Yes	1=Yes	1=Yes	0	1=Yes		24	0
9241982	45	1=Yes	0=No	2=Road traffic accident	4=Police	122	80	15	1=Yes	1=Yes	1=Yes	0	0=No	.8333333	24	0
2380923	65	1=Yes	1=Yes	2=Road traffic accident	3=Ambulance	80	110	7	1=Yes	1=Yes	1=Yes	1	1=Yes	4.1	24	0
839873	20	0=No	0=No	4=Burn	3=Ambulance				0=No	0=No	0=No	1		3.5	24	0
839873	22	1=Yes	0=No	0=Fall	1=Taxi, motor rickshaw	118	80	15	1=Yes	0=No	0=No	0	0=No	.5	24	0
839873	22	1=Yes	1=Yes	2=Road traffic accident	3=Ambulance	100	90	15	1=Yes	0=No	0=No	0	0=No	29.5	24	0
839873	65	0=No	1=Yes	0=Fall	3=Ambulance		88	7	1=Yes	0=No	0=No	1	1=Yes	11	24	0
2380923	30	1=Yes	1=Yes	1=Railway accident	4=Police	110	100		1=Yes	1=Yes	1=Yes	1	1=Yes	4.15	24	0
9241982	33	1=Yes	0=No	0=Fall	1=Taxi, motor rickshaw	130	80	3	1=Yes	1=Yes	1=Yes	1	1=Yes	.8333333	24	0
9241982	18	1=Yes	0=No	3=Assault	2=Private car	60	88	13	0=No	1=Yes	0=No	0	0=No	2.833333	24	0
9241982	43	1=Yes	1=Yes	0=Fall	3=Ambulance	92	67	15	1=Yes	1=Yes	1=Yes	0	0=No		24	0
839873	50	1=Yes	1=Yes	2=Road traffic accident	3=Ambulance				1=Yes	0=No	0=No	1	1=Yes	61	24	0
9241982	30	1=Yes	1=Yes	0=Fall	2=Private car	122	88	15	1=Yes	1=Yes	1=Yes	0	0=No	2.666667	24	0
2380923	28	1=Yes	1=Yes	3=Assault	3=Ambulance	100	100	15	1=Yes	1=Yes	1=Yes	0	0=No	3.95	24	0
9241982	30	1=Yes	1=Yes	0=Fall	3=Ambulance	110	70	15	1=Yes	1=Yes	1=Yes	0	0=No	55	24	0
2380923	20	1=Yes	1=Yes	2=Road traffic accident	3=Ambulance	100	98	5	1=Yes	1=Yes	1=Yes	1	2=Intubated before arrival	29.51667	24	0
9241982	23	1=Yes	1=Yes	3=Assault	3=Ambulance	135	122	15	1=Yes	1=Yes	1=Yes	0	0=No	6.5	24	0
9241982	26	1=Yes	1=Yes	5=Other	2=Private car	134	87	15	1=Yes	1=Yes	1=Yes	0	0=No	7.666389	24	0
839873	45	1=Yes	1=Yes	2=Road traffic accident	3=Ambulance	140	90	10	1=Yes	0=No	0=No	0	0=No	91.5	24	0
9241982	22	1=Yes	1=Yes	0=Fall	3=Ambulance	108	87	15	1=Yes	1=Yes	1=Yes	0	1=Yes	11.16667	24	0
9241982	15	1=Yes	0=No	3=Assault	2=Private car	142	80	9	1=Yes	1=Yes	1=Yes	0	1=Yes	1.5	24	0
839873	54	1=Yes	1=Yes	2=Road traffic accident	3=Ambulance	120	84	8	1=Yes	0=No	1=Yes	0	0=No	14.5	24	0
9241982	45	1=Yes	1=Yes	2=Road traffic accident	3=Ambulance	136	88	15	1=Yes	1=Yes	1=Yes	1	0=No	11	24	0
9241982	46	0=No	1=Yes	3=Assault	3=Ambulance	103	106	15	1=Yes	1=Yes	1=Yes	0	0=No	4.333333	24	0
839873	35	1=Yes	0=No	0=Fall	3=Ambulance	128	80	15	1=Yes	0=No	0=No	0	0=No	2	24	0
9241982	16	1=Yes	1=Yes	2=Road traffic accident	3=Ambulance	88	133	11	1=Yes	1=Yes	1=Yes	0	0=No	15	24	0
839873	65	1=Yes	0=No	0=Fall	3=Ambulance				1=Yes	0=No	0=No	0	1=Yes		24	0
9241982	24	1=Yes	1=Yes	2=Road traffic accident	3=Ambulance	149	80	8	1=Yes	1=Yes	1=Yes	0	2=Intubated before arrival	7	24	0
839873	19	1=Yes	1=Yes	2=Road traffic accident	3=Ambulance		80	8	1=Yes	0=No	0=No	0	0=No	5	24	0
2380923	45	1=Yes	1=Yes	0=Fall	3=Ambulance	100	86	15	1=Yes	1=Yes	1=Yes	0	0=No		24	0
9241982	32	0=No	1=Yes	2=Road traffic accident	3=Ambulance	116	80	11	1=Yes	1=Yes	1=Yes	1	2=Intubated before arrival	126.1664	24	0
839873	30	1=Yes	1=Yes	3=Assault	3=Ambulance	138	90	12	1=Yes	0=No	0=No	0	0=No	46.5	24	0
9241982	25	1=Yes	1=Yes	2=Road traffic accident	3=Ambulance	116	80	15	1=Yes	1=Yes	1=Yes	0	0=No	35.33333	24	0
839873	27	1=Yes	1=Yes	0=Fall	3=Ambulance	110	90	15	1=Yes	0=No	0=No	0	0=No	50.5	24	0
2380923	20	1=Yes	1=Yes	0=Fall	3=Ambulance	110	92	15	1=Yes	1=Yes	0=No	0	0=No	121.0167	24	0
839873	20	1=Yes	1=Yes	2=Road traffic accident	3=Ambulance				1=Yes	0=No	1=Yes	0	1=Yes	15.33333	24	0
9241982	45	0=No	0=No	3=Assault	4=Police	146	110	15	0=No	1=Yes	1=Yes	0	0=No	1.166667	24	0
2380923	18	1=Yes	0=No	2=Road traffic accident	4=Police	108	100	6	1=Yes	1=Yes	1=Yes	0	1=Yes		24	0
9241982	25	1=Yes	0=No	3=Assault	3=Ambulance	128	87	15	1=Yes	1=Yes	1=Yes	0	0=No	1.833333	24	0
839873	26	1=Yes	1=Yes	2=Road traffic accident	3=Ambulance				1=Yes	0=No	0=No	0	0=No	93	24	0
839873	32	1=Yes	1=Yes	3=Assault	3=Ambulance	124	76	15	1=Yes	0=No	0=No	0	0=No	1564	24	0
839873	30	1=Yes	1=Yes	5=Other	3=Ambulance				1=Yes	0=No	0=No	1	1=Yes	14.5	24	0
2380923	20	1=Yes	0=No	1=Railway accident	4=Police	106	92	8	1=Yes	1=Yes	1=Yes	0	1=Yes	.1163889	24	0
2380923	24	1=Yes	1=Yes	2=Road traffic accident	3=Ambulance	120	56	3	1=Yes	1=Yes	1=Yes	1	1=Yes		24	0
839873	37	0=No	1=Yes	2=Road traffic accident	3=Ambulance	110	80	15	1=Yes	0=No	1=Yes	0	0=No	27	24	0
839873	45	1=Yes	1=Yes	0=Fall	3=Ambulance				0=No	0=No	1=Yes	0	0=No	143.5	24	0
9241982	24	1=Yes	0=No	2=Road traffic accident	2=Private car	125	120	7	1=Yes	1=Yes	1=Yes	0	1=Yes	.3333333	24	0
839873	28	1=Yes	1=Yes	2=Road traffic accident	3=Ambulance	110	100	4	1=Yes	0=No	0=No	1	0=No	36	24	0
839873	65	0=No	1=Yes	0=Fall	3=Ambulance	126	90	11	1=Yes	0=No	0=No	0	0=No	168.5	24	0
839873	32	1=Yes	1=Yes	2=Road traffic accident	3=Ambulance				1=Yes	0=No	0=No	0	0=No	12	24	0
9241982	23	1=Yes	0=No	2=Road traffic accident	3=Ambulance	100	80	15	0=No	1=Yes	1=Yes	0	0=No	14.16667	24	0
9241982	65	1=Yes	0=No	0=Fall	2=Private car	100	88	15	1=Yes	1=Yes	1=Yes	0	0=No	2	24	0
9241982	38	1=Yes	0=No	3=Assault	3=Ambulance	124	80	15	0=No	0=No	0=No	0	0=No	1.333333	12.66667	0
9241982	30	1=Yes	1=Yes	0=Fall	3=Ambulance	116	77	7	1=Yes	1=Yes	1=Yes	0	2=Intubated before arrival	19	24	0
9241982	32	1=Yes	0=No	2=Road traffic accident	2=Private car	134	96	15	0=No	1=Yes	0=No	0	0=No	1.166667	24	0
839873	73	1=Yes	1=Yes	0=Fall	3=Ambulance				1=Yes	0=No	0=No	0	0=No	415	24	0
2380923	30	1=Yes	0=No	0=Fall	1=Taxi, motor rickshaw	110	110	15	0=No	1=Yes	1=Yes	0	0=No	4.016667	24	0
839873	56	0=No	1=Yes	2=Road traffic accident	3=Ambulance	100	90	3	1=Yes	0=No	0=No	1	0=No	24	24	0
9241982	35	0=No	0=No	0=Fall	2=Private car	130	69	15	1=Yes	1=Yes	1=Yes	0	0=No	4.833333	19.66667	0
839873	30	1=Yes	0=No	2=Road traffic accident	3=Ambulance	100	95	13	1=Yes	0=No	1=Yes	0	0=No	7.5	24	0
839873	36	1=Yes	1=Yes	0=Fall	3=Ambulance		90	12	1=Yes	0=No	0=No	0	0=No	43	24	0
9241982	22	1=Yes	1=Yes	2=Road traffic accident	3=Ambulance	131	80	13	1=Yes	1=Yes	1=Yes	0	1=Yes	2	24	0
839873	55	0=No	1=Yes	3=Assault	3=Ambulance	130	84	15	1=Yes	0=No	0=No	0	0=No	196	24	0
839873	42	1=Yes	1=Yes	2=Road traffic accident	3=Ambulance	130	80	15	1=Yes	0=No	0=No	0	0=No	100.5	24	0
839873	68	1=Yes	1=Yes	2=Road traffic accident	3=Ambulance	100	110	3	0=No	0=No	0=No	1	0=No	1.666667	2.166667	1
839873	25	1=Yes	1=Yes	0=Fall	3=Ambulance				0=No	0=No	1=Yes	0	0=No	526.5	24	0
9241982	29	1=Yes	1=Yes	2=Road traffic accident	3=Ambulance	108	100	15	1=Yes	1=Yes	1=Yes	0	0=No	14.83333	24	0
839873	50	0=No	0=No	0=Fall	3=Ambulance	140	80	12	1=Yes	0=No	0=No	1	0=No	2	24	0
9241982	82	1=Yes	1=Yes	0=Fall	3=Ambulance	152	80	13	0=No	1=Yes	1=Yes	0	0=No	55.33333	24	0
9241982	45	1=Yes	0=No	3=Assault	1=Taxi, motor rickshaw	122	78	15	0=No	1=Yes	1=Yes	0	0=No	4.666667	24	0
9241982	26	1=Yes	1=Yes	2=Road traffic accident	3=Ambulance	117	123	7	1=Yes	1=Yes	1=Yes	0	1=Yes	40.5	24	0
9241982	22	0=No	1=Yes	5=Other	2=Private car	124	90	15	0=No	0=No	0=No	0	0=No	4.5	24	0
9241982	24	1=Yes	0=No	2=Road traffic accident	3=Ambulance	139	89	15	1=Yes	1=Yes	1=Yes	0	0=No	.6666667	24	0
839873	37	1=Yes	1=Yes	0=Fall	3=Ambulance				1=Yes	0=No	0=No	0			24	0
839873	22	1=Yes	1=Yes	4=Burn	3=Ambulance				0=No	1=Yes	0=No	0		15.5	24	0
839873	20	1=Yes	1=Yes	2=Road traffic accident	3=Ambulance				1=Yes	0=No	1=Yes	0		23.5	24	0
9241982	30	1=Yes	0=No	1=Railway accident	4=Police	116	111	15	1=Yes	1=Yes	1=Yes	1	1=Yes	1.5	24	0
9241982	34	1=Yes	1=Yes	3=Assault	3=Ambulance	180	118	7	1=Yes	1=Yes	1=Yes	0	1=Yes	19.5	24	0
9241982	35	1=Yes	1=Yes	2=Road traffic accident	3=Ambulance	110	67	15	1=Yes	1=Yes	1=Yes	0	0=No	48.33333	24	0
9241982	35	1=Yes	1=Yes	2=Road traffic accident	2=Private car	120	88	15	1=Yes	1=Yes	1=Yes	0	0=No	3.833333	24	0
9241982	32	1=Yes	1=Yes	2=Road traffic accident	3=Ambulance	125	95	3	1=Yes	1=Yes	1=Yes	1	2=Intubated before arrival	59.33333	19.16667	1
839873	52	1=Yes	0=No	2=Road traffic accident	3=Ambulance	130	90	3	1=Yes	0=No	0=No	1	0=No	3.5	24	0
839873	35	1=Yes	1=Yes	2=Road traffic accident	3=Ambulance		80	15	0=No	0=No	1=Yes	1	0=No	58	24	0
839873	28	1=Yes	1=Yes	4=Burn	3=Ambulance	90	100		0=No	0=No	0=No	0	0=No	78	24	0
9241982	35	1=Yes	0=No	2=Road traffic accident	3=Ambulance	124	88	15	1=Yes	1=Yes	1=Yes	0	0=No	1.666667	24	0
9241982	64	1=Yes	0=No	2=Road traffic accident	4=Police	120	88	15	1=Yes	1=Yes	1=Yes	0	0=No	1.333333	24	0
2380923	45	1=Yes	1=Yes	2=Road traffic accident	4=Police	110	100	5	1=Yes	1=Yes	1=Yes	1	1=Yes	2.233333	24	0
2380923	20	1=Yes	1=Yes	2=Road traffic accident	3=Ambulance	110	88	15	1=Yes	1=Yes	1=Yes	0	0=No	15.93333	24	0
839873	55	1=Yes	1=Yes	0=Fall	3=Ambulance				1=Yes	0=No	0=No	0		49	24	0
839873	23	0=No	1=Yes	0=Fall	3=Ambulance				1=Yes	0=No	0=No	0	0=No	22	24	0
839873	76	1=Yes	1=Yes	0=Fall	3=Ambulance	134	90	6	1=Yes	0=No	0=No	0	0=No	61	24	0
9241982	30	1=Yes	0=No	1=Railway accident	4=Police	80	134	15	1=Yes	1=Yes	1=Yes	1	1=Yes	.8333333	7.333333	1
839873	45	1=Yes	1=Yes	0=Fall	3=Ambulance	110	90	15	1=Yes	0=No	0=No	0	0=No	6	24	0
9241982	29	1=Yes	1=Yes	2=Road traffic accident	3=Ambulance	140	100	7	1=Yes	1=Yes	1=Yes	0	1=Yes	15.66639	24	0
839873	28	1=Yes	1=Yes	4=Burn	3=Ambulance		90		0=No	0=No	0=No	0	0=No	15	24	0
9241982	18	1=Yes	1=Yes	2=Road traffic accident	3=Ambulance	142	130	5	1=Yes	1=Yes	1=Yes	111	2=Intubated before arrival	598.8333	24	0
839873	35	1=Yes	0=No	2=Road traffic accident	3=Ambulance	100	84	15	0=No	0=No	1=Yes	0	0=No	2.5	24	0
839873	56	1=Yes	1=Yes	2=Road traffic accident	3=Ambulance	130	80	15	1=Yes	0=No	1=Yes	0	0=No	105.5	24	0
839873	42	1=Yes	1=Yes	2=Road traffic accident	3=Ambulance				0=No	1=Yes	1=Yes	0	1=Yes		24	0
839873	24	0=No	1=Yes	4=Burn	3=Ambulance				0=No	0=No	0=No	1	0=No	14	24	0
2380923	50	1=Yes	0=No	0=Fall	1=Taxi, motor rickshaw	190	82	6	1=Yes	1=Yes	1=Yes	0	0=No	1.933056	24	0
839873	46	1=Yes	1=Yes	2=Road traffic accident	3=Ambulance	100	110		1=Yes	1=Yes	1=Yes	0	0=No	68.33334	24	0
9241982	25	1=Yes	1=Yes	2=Road traffic accident	3=Ambulance	93	124	15	1=Yes	1=Yes	1=Yes	0	0=No	3	24	0
9241982	25	1=Yes	1=Yes	3=Assault	3=Ambulance	132	143	15	1=Yes	1=Yes	1=Yes	0	0=No	49.5	24	0
839873	60	1=Yes	1=Yes	2=Road traffic accident	3=Ambulance	140	80	7	1=Yes	0=No	0=No	0	0=No	7	24	0
9241982	24	1=Yes	0=No	2=Road traffic accident	2=Private car	128	118	12	1=Yes	1=Yes	1=Yes	0	1=Yes	.3333333	24	0
9241982	38	1=Yes	1=Yes	2=Road traffic accident	2=Private car	125	98	15	1=Yes	1=Yes	1=Yes	0	0=No	6.5	24	0
839873	58	1=Yes	0=No	4=Burn	3=Ambulance		96		0=No	0=No	0=No	0	0=No	4.5	24	0
2380923	22	1=Yes	1=Yes	3=Assault	3=Ambulance	120	100	15	0=No	0=No	1=Yes	0	1=Yes	2.1	24	0
839873	23	1=Yes	0=No	4=Burn	2=Private car				0=No	0=No	0=No	0	0=No	3	24	0
839873	45	1=Yes	0=No	3=Assault	1=Taxi, motor rickshaw	124	80	15	1=Yes	0=No	0=No	0	0=No	5.166667	24	0
839873	30	1=Yes	0=No	5=Other	3=Ambulance				1=Yes	0=No	1=Yes	1		4.5	24	0
839873	30	1=Yes	1=Yes	2=Road traffic accident	3=Ambulance	110	68	15	0=No	0=No	1=Yes	0	0=No	73	24	0
2380923	38	1=Yes	1=Yes	2=Road traffic accident	3=Ambulance	100	100	3	1=Yes	1=Yes	1=Yes	1	1=Yes	5.016667	24	0
839873	27	1=Yes	1=Yes	2=Road traffic accident	3=Ambulance			15	1=Yes	0=No	0=No	0	0=No	33.5	24	0
839873	34	1=Yes	0=No	0=Fall	3=Ambulance	130	84	15	1=Yes	0=No	0=No	0	0=No	1	24	0
839873	62	1=Yes	1=Yes	0=Fall	3=Ambulance		80	15	0=No	0=No	1=Yes	0	0=No	146	24	0
839873	38	1=Yes	0=No	2=Road traffic accident	3=Ambulance				1=Yes	0=No	0=No	0	0=No	2.5	24	0
839873	30	1=Yes	0=No	2=Road traffic accident	3=Ambulance		100	10	1=Yes	0=No	0=No	0	0=No	2.5	24	0
839873	45	0=No	0=No	2=Road traffic accident	3=Ambulance		76	15	1=Yes	0=No	0=No	0	0=No	4	24	0
9241982	21	1=Yes	1=Yes	2=Road traffic accident	3=Ambulance	100	78	10	1=Yes	1=Yes	1=Yes	0	0=No	17.5	24	0
2380923	30	1=Yes	1=Yes	1=Railway accident	3=Ambulance	110	90	13	1=Yes	1=Yes	1=Yes	0	0=No	3.799722	24	0
9241982	30	1=Yes	0=No	2=Road traffic accident	3=Ambulance	110	100	15	1=Yes	1=Yes	1=Yes	0	1=Yes	3	24	0
839873	22	1=Yes	1=Yes	2=Road traffic accident	3=Ambulance			15	1=Yes	0=No	0=No	0	0=No	63	24	0
9241982	41	0=No	1=Yes	2=Road traffic accident	3=Ambulance	145	87	4	1=Yes	1=Yes	1=Yes	1	2=Intubated before arrival	56	24	0
9241982	45	1=Yes	0=No	2=Road traffic accident	3=Ambulance	122	90	15	1=Yes	1=Yes	1=Yes	0	0=No	1.333333	24	0
9241982	23	1=Yes	1=Yes	2=Road traffic accident	3=Ambulance	136	112	15	1=Yes	1=Yes	1=Yes	1	0=No	16.83333	24	0
839873	45	0=No	1=Yes	0=Fall	3=Ambulance	110	70	3	1=Yes	0=No	0=No	1	0=No	48.5	24	0
839873	48	1=Yes	1=Yes	0=Fall	3=Ambulance				1=Yes	0=No	1=Yes	0			24	0
839873	68	1=Yes	1=Yes	0=Fall	3=Ambulance				1=Yes	0=No	0=No	0		392	24	0
2380923	40	1=Yes	1=Yes	0=Fall	3=Ambulance	120	86	15	1=Yes	1=Yes	1=Yes	0	0=No	4.55	24	0
9241982	23	1=Yes	1=Yes	5=Other	3=Ambulance	136	84	15	0=No	1=Yes	1=Yes	0	0=No	3.833333	24	0
9241982	30	1=Yes	0=No	3=Assault	4=Police	142	86	15	1=Yes	1=Yes	1=Yes	0	0=No	1.666667	19.99972	0
839873	16	0=No	0=No	4=Burn	3=Ambulance		100		0=No	0=No	0=No	0	0=No	2	24	0
839873	32	1=Yes	1=Yes	2=Road traffic accident	3=Ambulance	110	92	15	1=Yes	0=No	1=Yes	0	0=No	18.5	24	0
9241982	32	1=Yes	0=No	0=Fall	1=Taxi, motor rickshaw	112	74	15	0=No	1=Yes	1=Yes	0	0=No	11	24	0
839873	25	1=Yes	0=No	4=Burn	3=Ambulance				0=No	0=No	0=No	0	0=No	1.5	24	0
839873	45	0=No	1=Yes	2=Road traffic accident	3=Ambulance	110	80		1=Yes	0=No	0=No	1	1=Yes	36.5	24	0
839873	36	1=Yes	1=Yes	0=Fall	3=Ambulance	110	86	15	1=Yes	0=No	0=No	0	0=No	98	24	0
9241982	20	0=No	0=No	2=Road traffic accident	4=Police	122	88	15	1=Yes	1=Yes	1=Yes	0	0=No	.8333333	24	0
9241982	22	1=Yes	1=Yes	2=Road traffic accident	3=Ambulance	116	110	15	1=Yes	1=Yes	1=Yes	0	0=No	26.16639	24	0
9241982	65	1=Yes	1=Yes	2=Road traffic accident	3=Ambulance	170	101	10	1=Yes	1=Yes	1=Yes	0	1=Yes	5.666389	24	0
9241982	24	1=Yes	0=No	2=Road traffic accident	3=Ambulance	87	106	15	1=Yes	1=Yes	1=Yes	1	0=No	.6666667	24	0
2380923	25	1=Yes	1=Yes	1=Railway accident	4=Police	110	98	15	1=Yes	1=Yes	1=Yes	0	0=No	3.516667	24	0
839873	35	0=No	1=Yes	4=Burn	3=Ambulance				0=No	0=No	0=No	0	0=No	144	24	0
2380923	20	1=Yes	1=Yes	2=Road traffic accident	3=Ambulance	100	100	5	0=No	1=Yes	1=Yes	1	2=Intubated before arrival	8.166389	24	0
839873	40	1=Yes	1=Yes	0=Fall	3=Ambulance	130	84	15	1=Yes	0=No	0=No	0	0=No	20	24	0
9241982	43	1=Yes	1=Yes	2=Road traffic accident	3=Ambulance	115	90	15	1=Yes	1=Yes	1=Yes	1	0=No	5	24	0
9241982	35	1=Yes	1=Yes	0=Fall	3=Ambulance	120	88	15	1=Yes	1=Yes	1=Yes	0	0=No	3.833333	24	0
839873	18	1=Yes	0=No	2=Road traffic accident	3=Ambulance	120	80	15	1=Yes	0=No	1=Yes	0	0=No	5.5	24	0
2380923	20	1=Yes	1=Yes	0=Fall	3=Ambulance	110	80	10	0=No	0=No	0=No	0	0=No	656.3333	24	0
839873	28	1=Yes	0=No	2=Road traffic accident	3=Ambulance	130	130	7	1=Yes	0=No	0=No	0	0=No	4	24	0
2380923	30	1=Yes	1=Yes	2=Road traffic accident	3=Ambulance	100	96	15	1=Yes	1=Yes	1=Yes	0	0=No	8.933056	24	0
839873	55	1=Yes	1=Yes	0=Fall	3=Ambulance	112	84	14	1=Yes	0=No	0=No	0	0=No	17	24	0
2380923	24	1=Yes	1=Yes	2=Road traffic accident	3=Ambulance	70	110	15	0=No	1=Yes	1=Yes	0	1=Yes	3.666389	24	0
839873	30	1=Yes	1=Yes	2=Road traffic accident	3=Ambulance	101	54	9	1=Yes	0=No	1=Yes	0	1=Yes	160	24	0
9241982	52	1=Yes	0=No	2=Road traffic accident	3=Ambulance	122	88	15	1=Yes	1=Yes	1=Yes	0	0=No	1	24	0
2380923	26	1=Yes	1=Yes	3=Assault	3=Ambulance	110	110		0=No	1=Yes	1=Yes	0	0=No	2.366667	24	0
9241982	35	1=Yes	0=No	2=Road traffic accident	4=Police	110	98	15	1=Yes	1=Yes	1=Yes	0	0=No	2.833333	24	0
839873	59	1=Yes	1=Yes	2=Road traffic accident	3=Ambulance				0=No	0=No	1=Yes	0	0=No	496	24	0
9241982	44	1=Yes	1=Yes	2=Road traffic accident	3=Ambulance	99	102	3	0=No	1=Yes	0=No	1	2=Intubated before arrival	79.33334	24	0
839873	20	0=No	0=No	4=Burn	1=Taxi, motor rickshaw	112	98		0=No	0=No	0=No	1	0=No	1	24	0
839873	58	1=Yes	1=Yes	2=Road traffic accident	3=Ambulance	110	90	11	1=Yes	0=No	0=No	0	0=No	15	24	0
839873	74	0=No	1=Yes	0=Fall	3=Ambulance	0	0	4	0=No	0=No	0=No	1	0=No	16	.5	1
2380923	63	1=Yes	0=No	1=Railway accident	4=Police	156	98	15	1=Yes	1=Yes	1=Yes	0	0=No	1.116667	6.133333	0
839873	60	1=Yes	1=Yes	5=Other	3=Ambulance				0=No	0=No	1=Yes	0		14.5	24	0
9241982	30	1=Yes	1=Yes	2=Road traffic accident	3=Ambulance	110	98	6	1=Yes	1=Yes	1=Yes	0	1=Yes	.5	24	0
839873	26	0=No	1=Yes	0=Fall	3=Ambulance				0=No	0=No	1=Yes	0		49.5	24	0
839873	22	1=Yes	1=Yes	2=Road traffic accident	3=Ambulance	100	120	15	1=Yes	1=Yes	0=No	0	0=No	15	24	0
9241982	26	1=Yes	0=No	5=Other	1=Taxi, motor rickshaw	125	78	15	0=No	1=Yes	1=Yes	0	0=No	.6663889	24	0
839873	20	0=No	1=Yes	4=Burn	3=Ambulance				0=No	0=No	0=No	0	0=No	155.5	24	0
839873	65	1=Yes	0=No	2=Road traffic accident	3=Ambulance				1=Yes	0=No	0=No	0	0=No	3.5	16	0
839873	27	1=Yes	1=Yes	4=Burn	3=Ambulance				0=No	0=No	0=No	0	0=No	41	24	0
839873	24	1=Yes	1=Yes	2=Road traffic accident	3=Ambulance	100	90	6	1=Yes	0=No	0=No	1	0=No	294	24	0
9241982	19	1=Yes	0=No	1=Railway accident	3=Ambulance	121	116	15	1=Yes	1=Yes	1=Yes	0	0=No	2	24	0
839873	41	0=No	1=Yes	2=Road traffic accident	3=Ambulance				1=Yes	0=No	0=No	1	0=No	18	24	0
2380923	30	0=No	1=Yes	3=Assault	4=Police	0	0	15	1=Yes	1=Yes	1=Yes	0	0=No	6.683333	24	0
9241982	39	1=Yes	0=No	0=Fall	2=Private car	140	88	15	1=Yes	1=Yes	1=Yes	0	1=Yes	1.666667	24	0
839873	24	1=Yes	1=Yes	4=Burn	3=Ambulance		100		0=No	0=No	0=No	0	0=No	146.5	24	0
9241982	38	0=No	1=Yes	2=Road traffic accident	3=Ambulance	104	51	12	1=Yes	1=Yes	1=Yes	0	1=Yes	6.5	24	0
839873	65	0=No	1=Yes	0=Fall	3=Ambulance				1=Yes	0=No	0=No	0	1=Yes		24	0
839873	55	1=Yes	1=Yes	2=Road traffic accident	3=Ambulance	122	80		0=No	0=No	1=Yes	0	0=No	8.5	24	0
9241982	38	1=Yes	1=Yes	2=Road traffic accident	3=Ambulance	80	113	15	1=Yes	1=Yes	1=Yes	0	0=No	4.833333	24	0
839873	27	1=Yes	1=Yes	0=Fall	3=Ambulance	110	90	15	1=Yes	0=No	0=No	0	0=No	90.5	24	0
839873	80	1=Yes	1=Yes	0=Fall	3=Ambulance			15	1=Yes	0=No	0=No	1	0=No		24	0
2380923	22	1=Yes	0=No	2=Road traffic accident	1=Taxi, motor rickshaw	110	98	15	1=Yes	1=Yes	1=Yes	0	0=No	.4666667	24	0
2380923	65	1=Yes	1=Yes	0=Fall	3=Ambulance	120	98	15	1=Yes	1=Yes	1=Yes	0	0=No	47.8	24	0
839873	37	1=Yes	1=Yes	2=Road traffic accident	3=Ambulance				0=No	0=No	1=Yes	0	0=No	452	24	0
839873	17	0=No	1=Yes	5=Other	3=Ambulance	116	84	15	1=Yes	0=No	0=No	0	0=No	234.5	24	0
2380923	29	1=Yes	1=Yes	0=Fall	3=Ambulance	110	88	12	0=No	1=Yes	1=Yes	0	0=No	15.01667	24	0
2380923	60	1=Yes	1=Yes	0=Fall	3=Ambulance	100	90	15	0=No	1=Yes	1=Yes	0	1=Yes		24	0
839873	72	1=Yes	0=No	0=Fall	3=Ambulance	150	92	15	1=Yes	0=No	0=No	0	0=No	8	24	0
9241982	29	1=Yes	0=No	2=Road traffic accident	3=Ambulance	110	85	15	0=No	1=Yes	1=Yes	0	0=No	1.333333	24	0
9241982	18	1=Yes	0=No	2=Road traffic accident	4=Police	0	0	3	0=No	1=Yes	1=Yes	1	1=Yes	.5	13.5	1
839873	19	1=Yes	1=Yes	2=Road traffic accident	3=Ambulance				1=Yes	0=No	0=No	0	1=Yes	16.5	24	0
839873	62	1=Yes	1=Yes	0=Fall	3=Ambulance	140	70	15	1=Yes	0=No	0=No	0	0=No	359	24	0
9241982	24	1=Yes	1=Yes	2=Road traffic accident	3=Ambulance	130	98	8	1=Yes	1=Yes	1=Yes	0	1=Yes	13.16667	24	0
2380923	45	1=Yes	0=No	2=Road traffic accident	1=Taxi, motor rickshaw	70	120	15	1=Yes	1=Yes	1=Yes	0	0=No	1.566667	24	0
839873	29	1=Yes	1=Yes	2=Road traffic accident	3=Ambulance				1=Yes	0=No	0=No	1	0=No	24	24	0
839873	47	1=Yes	0=No	2=Road traffic accident	3=Ambulance				1=Yes	0=No	0=No	0		6.5	24	0
839873	17	1=Yes	1=Yes	1=Railway accident	3=Ambulance				1=Yes	0=No	0=No	0	0=No	22	24	0
839873	65	1=Yes	1=Yes	2=Road traffic accident	3=Ambulance				1=Yes	0=No	0=No	0	1=Yes	100	24	0
9241982	27	1=Yes	0=No	2=Road traffic accident	2=Private car	127	80	15	0=No	1=Yes	1=Yes	0	0=No	.3333333	24	0
839873	49	1=Yes	1=Yes	0=Fall	3=Ambulance				1=Yes	0=No	0=No	0	1=Yes	16.5	24	0
2380923	49	1=Yes	1=Yes	1=Railway accident	4=Police	110	80	5	1=Yes	1=Yes	1=Yes	1	1=Yes	3.633333	24	0
9241982	22	1=Yes	1=Yes	2=Road traffic accident	2=Private car	122	78	15	1=Yes	1=Yes	1=Yes	0	0=No	13.16667	24	0
839873	25	1=Yes	0=No	4=Burn	3=Ambulance		120		0=No	0=No	0=No	1	0=No	2	24	0
9241982	22	1=Yes	1=Yes	2=Road traffic accident	3=Ambulance	103	80	15	1=Yes	1=Yes	1=Yes	0	0=No	6	24	0
9241982	38	1=Yes	0=No	2=Road traffic accident	2=Private car	94	94	15	1=Yes	1=Yes	1=Yes	0	0=No	1.166389	24	0
839873	42	1=Yes	1=Yes	0=Fall	3=Ambulance	90	90	10	1=Yes	0=No	0=No	1	0=No	135	6.666389	1
2380923	55	1=Yes	1=Yes	2=Road traffic accident	3=Ambulance	120	88	8	1=Yes	1=Yes	1=Yes	1	1=Yes	46.63334	24	0
9241982	27	1=Yes	1=Yes	2=Road traffic accident	3=Ambulance	124	80	15	1=Yes	1=Yes	1=Yes	1	1=Yes	5.666667	24	0
9241982	45	1=Yes	1=Yes	0=Fall	3=Ambulance	131	53	10	1=Yes	1=Yes	1=Yes	0	0=No	13	24	0
2380923	25	1=Yes	1=Yes	2=Road traffic accident	4=Police	110	90	5	0=No	1=Yes	1=Yes	1	2=Intubated before arrival		24	0
839873	56	0=No	1=Yes	2=Road traffic accident	3=Ambulance				1=Yes	0=No	1=Yes	0	0=No	9	24	0
9241982	38	1=Yes	1=Yes	2=Road traffic accident	3=Ambulance	110	88	15	1=Yes	1=Yes	1=Yes	0	0=No	16	24	0
839873	50	1=Yes	0=No	2=Road traffic accident	3=Ambulance	110	90	5	0=No	0=No	0=No	1	0=No	2.5	2.166389	1
839873	30	0=No	1=Yes	3=Assault	3=Ambulance				1=Yes	0=No	0=No	0	0=No	12.5	24	0
839873	29	1=Yes	1=Yes	2=Road traffic accident	3=Ambulance				0=No	0=No	1=Yes	0	0=No	61.5	24	0
9241982	18	1=Yes	0=No	2=Road traffic accident	1=Taxi, motor rickshaw	120	88	15	0=No	1=Yes	1=Yes	0	0=No	2.666667	24	0
9241982	20	1=Yes	0=No	2=Road traffic accident	3=Ambulance	122	88	15	0=No	0=No	1=Yes	0	0=No	1.166389	24	0
839873	50	1=Yes	1=Yes	0=Fall	3=Ambulance	220	82	7	1=Yes	0=No	0=No	0	0=No	164.5	24	0
9241982	36	0=No	1=Yes	3=Assault	3=Ambulance	120	80	15	0=No	0=No	0=No	0	0=No	1.833333	24	0
839873	35	1=Yes	0=No	2=Road traffic accident	3=Ambulance	130	84	15	1=Yes	0=No	1=Yes	0	0=No	6.5	24	0
839873	26	0=No	1=Yes	4=Burn	3=Ambulance				0=No	0=No	0=No	1	0=No	17	24	0
2380923	25	1=Yes	1=Yes	1=Railway accident	3=Ambulance	100	100	15	1=Yes	1=Yes	1=Yes	0	0=No	37.95	24	0
839873	56	1=Yes	1=Yes	0=Fall	3=Ambulance				1=Yes	0=No	0=No	0		138.5	24	0
9241982	23	1=Yes	0=No	2=Road traffic accident	2=Private car	120	78	15	0=No	1=Yes	1=Yes	0	0=No	.8333333	24	0
2380923	25	1=Yes	1=Yes	2=Road traffic accident	4=Police	110	92	7	0=No	0=No	0=No	0	2=Intubated before arrival	6.899722	24	0
839873	45	0=No	0=No	4=Burn	1=Taxi, motor rickshaw		86		0=No	0=No	0=No	0	0=No	.5	24	0
9241982	20	0=No	0=No	1=Railway accident	3=Ambulance	126	96	7	1=Yes	1=Yes	1=Yes	1	1=Yes	13.16667	24	0
2380923	16	1=Yes	0=No	1=Railway accident	4=Police	90	110	4	1=Yes	1=Yes	1=Yes	1	1=Yes	.8166667	24	0
9241982	27	1=Yes	0=No	3=Assault	1=Taxi, motor rickshaw	110	72	15	0=No	0=No	0=No	0	0=No	1.5	24	0
9241982	40	1=Yes	0=No	2=Road traffic accident	4=Police	122	80	15	1=Yes	1=Yes	1=Yes	0	0=No	.8333333	24	0
839873	50	1=Yes	1=Yes	2=Road traffic accident	3=Ambulance			10	1=Yes	0=No	0=No	0	0=No	10	24	0
839873	25	0=No	1=Yes	4=Burn	3=Ambulance	118	90		0=No	0=No	0=No	1	0=No	25	24	0
839873	21	1=Yes	0=No	4=Burn	3=Ambulance				0=No	0=No	0=No	0	0=No	2	24	0
839873	28	1=Yes	1=Yes	2=Road traffic accident	3=Ambulance				1=Yes	0=No	0=No	0	0=No	6.5	24	0
9241982	28	0=No	1=Yes	0=Fall	3=Ambulance	111	86	15	1=Yes	1=Yes	1=Yes	0	0=No	3.833333	24	0
2380923	45	1=Yes	1=Yes	2=Road traffic accident	3=Ambulance	90	106	15	1=Yes	1=Yes	1=Yes	0	0=No	4.366667	24	0
839873	35	1=Yes	0=No	5=Other	3=Ambulance				1=Yes	0=No	0=No	0	0=No	2.5	24	0
839873	30	1=Yes	1=Yes	2=Road traffic accident	3=Ambulance	150	80	13	1=Yes	0=No	0=No	0	0=No	13	24	0
9241982	24	1=Yes	1=Yes	2=Road traffic accident	3=Ambulance	111	88	15	1=Yes	1=Yes	1=Yes	0	0=No	148.3333	24	0
839873	35	1=Yes	1=Yes	2=Road traffic accident	3=Ambulance				1=Yes	0=No	0=No	0	1=Yes	16	24	0
9241982	23	1=Yes	0=No	3=Assault	4=Police	164	88	15	1=Yes	1=Yes	1=Yes	0	0=No	1.333333	23.16667	0
839873	18	1=Yes	1=Yes	5=Other	3=Ambulance				1=Yes	0=No	0=No	0		98.5	24	0
9241982	39	1=Yes	1=Yes	0=Fall	2=Private car	122	78	15	1=Yes	1=Yes	1=Yes	0	0=No	34.83333	24	0
9241982	30	0=No	1=Yes	2=Road traffic accident	3=Ambulance	130	104	9	1=Yes	1=Yes	1=Yes	0	0=No	67.16666	24	0
9241982	31	1=Yes	0=No	2=Road traffic accident	2=Private car	125	76	15	1=Yes	1=Yes	1=Yes	0	0=No	1.666667	24	0
9241982	58	1=Yes	0=No	0=Fall	3=Ambulance	80	98	15	1=Yes	1=Yes	1=Yes	1	1=Yes	19.33333	24	0
2380923	41	1=Yes	1=Yes	2=Road traffic accident	3=Ambulance	100	96	10	1=Yes	1=Yes	1=Yes	1	1=Yes	16.88333	24	0
2380923	17	1=Yes	0=No	1=Railway accident	4=Police	90	90	6	1=Yes	1=Yes	1=Yes	1	1=Yes	.6833333	24	0
839873	35	1=Yes	1=Yes	2=Road traffic accident	3=Ambulance	110	112	6	1=Yes	0=No	0=No	1	0=No	22	24	0
839873	35	1=Yes	0=No	0=Fall	6=Unknown				0=No	0=No	0=No	1	0=No		.8333333	1
9241982	27	1=Yes	0=No	3=Assault	2=Private car	100	88	11	1=Yes	1=Yes	1=Yes	0	0=No	.6666667	24	0
9241982	34	1=Yes	1=Yes	5=Other	2=Private car	120	88	15	0=No	1=Yes	1=Yes	0	0=No	16.66639	24	0
839873	55	1=Yes	1=Yes	0=Fall	3=Ambulance	112	80	15	0=No	0=No	1=Yes	0	0=No	10	24	0
839873	40	1=Yes	0=No	2=Road traffic accident	3=Ambulance	100	100	3	1=Yes	0=No	1=Yes	1	0=No	4.5	24	0
2380923	18	1=Yes	1=Yes	3=Assault	3=Ambulance	120	90	15	0=No	1=Yes	1=Yes	0	0=No	4.15	24	0
839873	18	0=No	0=No	4=Burn	3=Ambulance	0	130		0=No	0=No	0=No	1	0=No	5	1.833333	1
839873	24	1=Yes	1=Yes	1=Railway accident	3=Ambulance				1=Yes	0=No	1=Yes	0	1=Yes	35.5	24	0
9241982	20	1=Yes	0=No	2=Road traffic accident	3=Ambulance	110	80	15	1=Yes	1=Yes	1=Yes	0	0=No	1.5	24	0
839873	45	0=No	1=Yes	2=Road traffic accident	3=Ambulance				1=Yes	0=No	0=No	0		72.5	24	0
9241982	60	1=Yes	0=No	2=Road traffic accident	1=Taxi, motor rickshaw	130	78	15	1=Yes	1=Yes	1=Yes	0	0=No	.8333333	24	0
839873	73	1=Yes	1=Yes	0=Fall	3=Ambulance	140	90	15	1=Yes	0=No	0=No	0	0=No		24	0
9241982	40	0=No	0=No	3=Assault	2=Private car	118	90	15	1=Yes	1=Yes	1=Yes	0	0=No	.6663889	24	0
839873	66	0=No	1=Yes	0=Fall	3=Ambulance				1=Yes	0=No	0=No	0	0=No	149	24	0
2380923	25	1=Yes	0=No	0=Fall	1=Taxi, motor rickshaw	120	116		1=Yes	1=Yes	1=Yes	0	1=Yes	1.933333	24	0
2380923	22	1=Yes	0=No	1=Railway accident	4=Police	80	110	3	1=Yes	1=Yes	1=Yes	1	1=Yes	1.516667	24	0
839873	39	1=Yes	1=Yes	0=Fall	3=Ambulance		75	15	0=No	0=No	1=Yes	0	0=No	19	24	0
9241982	50	1=Yes	0=No	0=Fall	2=Private car	100	78	15	1=Yes	1=Yes	1=Yes	0	0=No	.5	6.333333	0
839873	58	0=No	1=Yes	2=Road traffic accident	3=Ambulance				1=Yes	0=No	0=No	0		6.5	24	0
9241982	77	1=Yes	1=Yes	2=Road traffic accident	3=Ambulance	122	78	15	0=No	1=Yes	1=Yes	0	0=No	136	24	0
839873	40	0=No	1=Yes	0=Fall	3=Ambulance				1=Yes	0=No	0=No	1		20	24	0
839873	29	1=Yes	0=No	2=Road traffic accident	1=Taxi, motor rickshaw				1=Yes	0=No	0=No	1	1=Yes	.3333333	24	0
9241982	50	1=Yes	1=Yes	2=Road traffic accident	3=Ambulance	52	140	13	0=No	1=Yes	1=Yes	1	1=Yes	3.333333	1.833333	1
9241982	24	1=Yes	0=No	2=Road traffic accident	4=Police	110	78	15	1=Yes	1=Yes	1=Yes	0	0=No	1	24	0
2380923	40	1=Yes	0=No	2=Road traffic accident	1=Taxi, motor rickshaw	180	80	15	1=Yes	1=Yes	1=Yes	0	0=No	1.216667	24	0
9241982	57	1=Yes	1=Yes	0=Fall	2=Private car	164	80	15	1=Yes	1=Yes	1=Yes	0	0=No	98.83334	24	0
839873	48	1=Yes	1=Yes	2=Road traffic accident	3=Ambulance	124	96	15	1=Yes	0=No	1=Yes	0	0=No	44.5	24	0
839873	70	1=Yes	1=Yes	0=Fall	3=Ambulance	148	98	11	1=Yes	0=No	0=No	0	0=No	82	24	0
839873	25	1=Yes	0=No	0=Fall	2=Private car				1=Yes	0=No	0=No	0	1=Yes	.5	24	0
9241982	26	0=No	0=No	0=Fall	3=Ambulance	120	76	15	1=Yes	1=Yes	1=Yes	0	0=No	5.833333	24	0
839873	72	1=Yes	1=Yes	0=Fall	3=Ambulance				1=Yes	0=No	0=No	0	0=No	74.5	24	0
9241982	60	0=No	1=Yes	0=Fall	3=Ambulance	117	80	15	1=Yes	1=Yes	1=Yes	1	0=No	47.83333	24	0
839873	55	0=No	1=Yes	2=Road traffic accident	3=Ambulance	110	90	12	1=Yes	0=No	0=No	0	0=No	15	24	0
839873	20	1=Yes	1=Yes	0=Fall	3=Ambulance				1=Yes	0=No	0=No	0	1=Yes		24	0
2380923	46	0=No	1=Yes	2=Road traffic accident	3=Ambulance	110	88	14	1=Yes	1=Yes	1=Yes	0	0=No	6.433055	24	0
2380923	60	1=Yes	1=Yes	0=Fall	3=Ambulance	150	88	8	1=Yes	1=Yes	1=Yes	1	1=Yes	32.83333	24	0
2380923	23	1=Yes	1=Yes	1=Railway accident	4=Police	120	90	10	1=Yes	1=Yes	1=Yes	0	0=No	7	24	0
839873	45	0=No	1=Yes	5=Other	3=Ambulance	124	96	4	1=Yes	0=No	0=No	0	0=No	14	24	0
2380923	26	1=Yes	1=Yes	1=Railway accident	3=Ambulance	100	60	11	1=Yes	1=Yes	1=Yes	0	0=No	2.983333	24	0
2380923	56	0=No	1=Yes	0=Fall	3=Ambulance	100	100	5	0=No	1=Yes	1=Yes	1	1=Yes	7.05	24	0
9241982	15	0=No	0=No	2=Road traffic accident	2=Private car	122	80	15	1=Yes	1=Yes	1=Yes	0	0=No	.8333333	24	0
9241982	23	1=Yes	0=No	0=Fall	1=Taxi, motor rickshaw	120	88	15	1=Yes	1=Yes	1=Yes	0	0=No	1.5	24	0
9241982	26	0=No	0=No	2=Road traffic accident	3=Ambulance	122	80	15	0=No	1=Yes	1=Yes	0	0=No	.5	24	0
2380923	32	1=Yes	1=Yes	2=Road traffic accident	3=Ambulance	110	110	15	1=Yes	1=Yes	1=Yes	0	0=No	4.95	24	0
9241982	17	1=Yes	0=No	3=Assault	4=Police	143	128	15	1=Yes	1=Yes	1=Yes	0	0=No	.6666667	18.83333	0
2380923	31	1=Yes	1=Yes	0=Fall	3=Ambulance	120	90	15	1=Yes	1=Yes	1=Yes	0	0=No	18.11667	24	0
9241982	45	1=Yes	0=No	2=Road traffic accident	3=Ambulance	0	0	3	0=No	0=No	0=No	1	1=Yes	1	.3333333	1
839873	35	0=No	1=Yes	2=Road traffic accident	3=Ambulance				1=Yes	0=No	1=Yes	0		76.5	24	0
2380923	35	1=Yes	1=Yes	5=Other	3=Ambulance	130	106	15	0=No	0=No	1=Yes	0	0=No	3	24	0
9241982	19	1=Yes	1=Yes	3=Assault	3=Ambulance	131	68	15	1=Yes	1=Yes	1=Yes	0	0=No	8.666667	24	0
2380923	40	1=Yes	0=No	0=Fall	1=Taxi, motor rickshaw	124	96	15	1=Yes	1=Yes	1=Yes	1	0=No	1.45	24	0
839873	53	1=Yes	1=Yes	2=Road traffic accident	3=Ambulance	160	70	7	1=Yes	0=No	0=No	0	0=No	14.5	24	0
2380923	40	1=Yes	1=Yes	3=Assault	4=Police	102	96	15	0=No	0=No	1=Yes	0	0=No	3.399722	24	0
9241982	19	1=Yes	0=No	2=Road traffic accident	2=Private car	120	88	15	1=Yes	1=Yes	1=Yes	0	0=No	1.333333	24	0
9241982	32	1=Yes	0=No	5=Other	2=Private car	143	78	15	0=No	1=Yes	1=Yes	0	0=No	.8333333	24	0
9241982	78	1=Yes	0=No	0=Fall	2=Private car	102	78	15	1=Yes	1=Yes	1=Yes	0	0=No	1	15	0
9241982	28	1=Yes	0=No	0=Fall	1=Taxi, motor rickshaw	118	76	11	1=Yes	1=Yes	1=Yes	0	0=No	2.833333	24	0
9241982	19	1=Yes	1=Yes	2=Road traffic accident	3=Ambulance	135	77	15	1=Yes	1=Yes	1=Yes	0	0=No		24	0
839873	48	1=Yes	1=Yes	2=Road traffic accident	3=Ambulance	130	84	9	1=Yes	0=No	0=No	0	0=No	17	24	0
2380923	25	1=Yes	1=Yes	1=Railway accident	3=Ambulance	110	90	15	1=Yes	1=Yes	1=Yes	0	0=No	1.933333	24	0
839873	49	1=Yes	1=Yes	0=Fall	3=Ambulance				1=Yes	0=No	0=No	0	0=No	237.5	24	0
839873	19	0=No	1=Yes	2=Road traffic accident	3=Ambulance	90	92	4	0=No	0=No	0=No	1	0=No	22.5	10.16667	1
839873	74	0=No	1=Yes	4=Burn	3=Ambulance		100	15	0=No	0=No	0=No	1	0=No	64.5	24	0
9241982	22	1=Yes	1=Yes	2=Road traffic accident	2=Private car	125	80	15	1=Yes	1=Yes	1=Yes	0	0=No	41.33333	24	0
9241982	75	1=Yes	0=No	1=Railway accident	2=Private car	113	90	15	0=No	1=Yes	1=Yes	0	0=No	2.666667	24	0
839873	25	1=Yes	1=Yes	0=Fall	3=Ambulance	140	80	12	1=Yes	0=No	0=No	0	0=No	37.5	24	0
839873	30	1=Yes	1=Yes	2=Road traffic accident	3=Ambulance				1=Yes	0=No	0=No	0		10.5	24	0
9241982	20	0=No	0=No	2=Road traffic accident	2=Private car	110	88	10	1=Yes	1=Yes	1=Yes	0	1=Yes	.8333333	24	0
839873	50	1=Yes	0=No	2=Road traffic accident	3=Ambulance	90	100	3	0=No	0=No	0=No	1	0=No	3.5	5.666389	1
839873	38	1=Yes	0=No	2=Road traffic accident	4=Police	112	80	5	1=Yes	0=No	0=No	0	0=No		17.5	0
839873	35	1=Yes	1=Yes	0=Fall	3=Ambulance				1=Yes	0=No	0=No	0	0=No	81.5	24	0
2380923	40	1=Yes	0=No	5=Other	1=Taxi, motor rickshaw	120	90	15	0=No	1=Yes	1=Yes	0	0=No	1.633333	24	0
839873	35	1=Yes	1=Yes	2=Road traffic accident	3=Ambulance	130	82	15	0=No	0=No	1=Yes	0	0=No	267	24	0
9241982	20	1=Yes	0=No	2=Road traffic accident	4=Police	122	80	15	0=No	1=Yes	1=Yes	1	0=No	.6666667	6	1
839873	20	1=Yes	1=Yes	4=Burn	3=Ambulance		100		0=No	0=No	0=No	0	0=No	110	24	0
839873	60	1=Yes	1=Yes	0=Fall	3=Ambulance	110	90	15	1=Yes	0=No	0=No	0	0=No	150	24	0
839873	45	1=Yes	1=Yes	0=Fall	3=Ambulance				1=Yes	0=No	0=No	1	1=Yes		24	0
839873	55	1=Yes	1=Yes	2=Road traffic accident	3=Ambulance				1=Yes	0=No	0=No	1	1=Yes	10.5	15.5	1
9241982	60	0=No	1=Yes	0=Fall	2=Private car	122	88	15	1=Yes	1=Yes	1=Yes	1	1=Yes	45.5	3.166389	1
839873	36	1=Yes	1=Yes	2=Road traffic accident	3=Ambulance				0=No	0=No	1=Yes	0	0=No	600.8333	24	0
9241982	18	1=Yes	0=No	2=Road traffic accident	2=Private car	120	88	15	1=Yes	1=Yes	1=Yes	0	0=No	1.666389	24	0
9241982	22	1=Yes	0=No	5=Other	2=Private car	120	80	15	0=No	1=Yes	1=Yes	0	0=No	1.166667	24	0
9241982	45	1=Yes	0=No	2=Road traffic accident	4=Police	120	76	15	1=Yes	1=Yes	1=Yes	0	0=No	.8333333	24	0
839873	32	1=Yes	1=Yes	4=Burn	3=Ambulance				0=No	0=No	0=No	0		41	24	0
839873	36	1=Yes	1=Yes	3=Assault	3=Ambulance				1=Yes	0=No	0=No	0	1=Yes	10.5	24	0
839873	55	0=No	0=No	2=Road traffic accident	3=Ambulance		80	14	1=Yes	0=No	0=No	0	0=No	6	24	0
9241982	29	1=Yes	0=No	2=Road traffic accident	4=Police	90	60	3	1=Yes	1=Yes	1=Yes	1	1=Yes	1.166389	24	0
839873	60	0=No	1=Yes	2=Road traffic accident	3=Ambulance				1=Yes	0=No	0=No	1	0=No	78	24	0
839873	22	1=Yes	1=Yes	2=Road traffic accident	3=Ambulance				1=Yes	0=No	1=Yes	0		21	24	0
839873	40	1=Yes	1=Yes	3=Assault	3=Ambulance				1=Yes	1=Yes	0=No	0	1=Yes	45	24	0
839873	23	1=Yes	1=Yes	3=Assault	3=Ambulance				1=Yes	0=No	1=Yes	0	0=No	19	24	0
839873	65	0=No	0=No	4=Burn	3=Ambulance	110	98		0=No	0=No	0=No	1	0=No	3	24	0
839873	65	1=Yes	1=Yes	2=Road traffic accident	3=Ambulance				1=Yes	0=No	0=No	0	0=No	43	24	0
2380923	31	1=Yes	1=Yes	3=Assault	3=Ambulance	120	96	8	1=Yes	1=Yes	1=Yes	0	1=Yes	1.983333	24	0
9241982	30	1=Yes	1=Yes	2=Road traffic accident	3=Ambulance	124	124	15	1=Yes	1=Yes	1=Yes	0	0=No	20.16639	24	0
2380923	40	0=No	1=Yes	1=Railway accident	4=Police	80	100	11	1=Yes	1=Yes	1=Yes	0	0=No	2.75	24	0
9241982	36	1=Yes	1=Yes	3=Assault	3=Ambulance	122	78	15	1=Yes	1=Yes	1=Yes	0	0=No	19.66667	24	0
839873	15	0=No	1=Yes	4=Burn	3=Ambulance				0=No	0=No	0=No	1	0=No	13.5	15.5	1
9241982	24	0=No	0=No	2=Road traffic accident	2=Private car	120	88	15	1=Yes	1=Yes	1=Yes	0	0=No	1	24	0
9241982	24	1=Yes	0=No	0=Fall	2=Private car	120	84	15	1=Yes	1=Yes	1=Yes	0	0=No	1.333333	24	0
839873	22	1=Yes	0=No	3=Assault	3=Ambulance	120	98	15	1=Yes	0=No	1=Yes	0	0=No	4.166667	24	0
9241982	21	1=Yes	1=Yes	0=Fall	1=Taxi, motor rickshaw	114	111	15	1=Yes	1=Yes	1=Yes	0	0=No	2.166667	24	0
9241982	22	1=Yes	0=No	2=Road traffic accident	3=Ambulance	124	80	15	0=No	1=Yes	1=Yes	0	0=No	.8333333	24	0
9241982	25	1=Yes	1=Yes	2=Road traffic accident	3=Ambulance	88	90	15	1=Yes	1=Yes	1=Yes	0	0=No	16.66667	24	0
2380923	45	1=Yes	1=Yes	5=Other	3=Ambulance	100	85	15	1=Yes	1=Yes	1=Yes	0	0=No	3.333333	24	0
9241982	52	0=No	0=No	0=Fall	2=Private car	130	80	15	0=No	1=Yes	1=Yes	0	0=No	1.5	24	0
9241982	35	1=Yes	0=No	2=Road traffic accident	4=Police	104	112	5	1=Yes	1=Yes	1=Yes	0	1=Yes	.8333333	24	0
2380923	30	1=Yes	1=Yes	1=Railway accident	4=Police	100	100	15	1=Yes	1=Yes	1=Yes	0	0=No	5.333333	24	0
839873	28	1=Yes	1=Yes	4=Burn	3=Ambulance				0=No	0=No	0=No	0	0=No	24	24	0
839873	80	1=Yes	1=Yes	0=Fall	3=Ambulance				1=Yes	0=No	0=No	0	1=Yes		24	0
9241982	17	1=Yes	0=No	5=Other	2=Private car	110	112	15	1=Yes	1=Yes	1=Yes	0	1=Yes	2	24	0
2380923	65	1=Yes	1=Yes	0=Fall	3=Ambulance	102	90	15	1=Yes	1=Yes	1=Yes	0	0=No	7.116667	24	0
839873	18	1=Yes	1=Yes	2=Road traffic accident	3=Ambulance				1=Yes	0=No	0=No	0	0=No	26.5	24	0
9241982	50	1=Yes	1=Yes	2=Road traffic accident	3=Ambulance	124	84	15	1=Yes	1=Yes	1=Yes	0	0=No	143.6667	24	0
9241982	30	0=No	1=Yes	2=Road traffic accident	3=Ambulance	130	98	7	1=Yes	1=Yes	1=Yes	0	2=Intubated before arrival	4.5	24	0
2380923	50	0=No	1=Yes	2=Road traffic accident	3=Ambulance	110	100	15	1=Yes	1=Yes	1=Yes	0	0=No	5.399722	24	0
9241982	28	1=Yes	0=No	2=Road traffic accident	4=Police	122	86	15	1=Yes	1=Yes	1=Yes	1	0=No	1.666667	24	0
839873	35	1=Yes	1=Yes	2=Road traffic accident	3=Ambulance	110	80	7	1=Yes	0=No	1=Yes	0	0=No	37	24	0
839873	17	1=Yes	1=Yes	2=Road traffic accident	3=Ambulance		90	15	1=Yes	0=No	0=No	0	0=No	122	6.5	0
2380923	46	1=Yes	1=Yes	6=Unknown	3=Ambulance	140	90	6	1=Yes	1=Yes	1=Yes	1	1=Yes		24	0
2380923	30	1=Yes	1=Yes	1=Railway accident	4=Police	90	100	15	1=Yes	1=Yes	1=Yes	0	0=No	5.3	24	0
9241982	36	0=No	0=No	2=Road traffic accident	3=Ambulance	128	84	15	1=Yes	1=Yes	1=Yes	0	0=No	1.166389	24	0
9241982	23	1=Yes	1=Yes	2=Road traffic accident	2=Private car	120	78	15	1=Yes	1=Yes	1=Yes	0	0=No	7.5	24	0
9241982	52	1=Yes	0=No	2=Road traffic accident	2=Private car	84	102	14	0=No	1=Yes	1=Yes	0	0=No	1.5	24	0
839873	35	1=Yes	1=Yes	2=Road traffic accident	3=Ambulance				1=Yes	0=No	0=No	0	0=No	20	24	0
9241982	80	1=Yes	0=No	2=Road traffic accident	4=Police	100	108	15	0=No	1=Yes	1=Yes	1	1=Yes	1	2.166389	1
2380923	45	1=Yes	0=No	1=Railway accident	4=Police	100	90	9	1=Yes	1=Yes	1=Yes	0	1=Yes	.3166667	24	0
9241982	67	1=Yes	0=No	2=Road traffic accident	2=Private car	120	80	15	0=No	1=Yes	1=Yes	0	0=No	.8333333	24	0
9241982	45	1=Yes	0=No	2=Road traffic accident	4=Police	120	78	15	0=No	1=Yes	1=Yes	0	0=No	.6666667	24	0
839873	24	1=Yes	0=No	0=Fall	3=Ambulance				0=No	0=No	0=No	0		1.5	24	0
839873	52	1=Yes	1=Yes	0=Fall	3=Ambulance	128	68	14	1=Yes	0=No	0=No	0	0=No	51	24	0
839873	58	0=No	1=Yes	0=Fall	3=Ambulance				1=Yes	0=No	0=No	0		11.5	24	0
9241982	40	1=Yes	1=Yes	2=Road traffic accident	3=Ambulance	110	78	15	1=Yes	1=Yes	1=Yes	0	0=No	16	24	0
9241982	38	1=Yes	1=Yes	2=Road traffic accident	2=Private car	152	98	15	1=Yes	1=Yes	1=Yes	0	0=No	18.5	24	0
839873	32	1=Yes	1=Yes	2=Road traffic accident	3=Ambulance	120	90	12	1=Yes	0=No	0=No	0	0=No	24	24	0
839873	50	1=Yes	1=Yes	2=Road traffic accident	3=Ambulance				1=Yes	0=No	0=No	0		47	24	0
9241982	32	1=Yes	1=Yes	2=Road traffic accident	3=Ambulance	150	118	7	1=Yes	1=Yes	1=Yes	0	2=Intubated before arrival	9.5	24	0
9241982	47	1=Yes	0=No	2=Road traffic accident	4=Police	119	82	15	1=Yes	1=Yes	1=Yes	0	0=No	1.833333	24	0
9241982	50	1=Yes	1=Yes	0=Fall	1=Taxi, motor rickshaw	120	88	3	0=No	1=Yes	1=Yes	1	1=Yes	1.166667	5.333333	1
9241982	48	1=Yes	0=No	2=Road traffic accident	4=Police	110	72	10	1=Yes	1=Yes	1=Yes	1	1=Yes	1.333333	24	0
839873	16	1=Yes	1=Yes	2=Road traffic accident	3=Ambulance				1=Yes	0=No	0=No	0	0=No	22.5	24	0
2380923	35	1=Yes	1=Yes	2=Road traffic accident	4=Police	80	110	15	0=No	0=No	1=Yes	0	1=Yes	8.683056	24	0
839873	35	1=Yes	1=Yes	2=Road traffic accident	3=Ambulance				1=Yes	0=No	1=Yes	0	0=No	6	24	0
9241982	48	1=Yes	0=No	2=Road traffic accident	4=Police	122	84	15	1=Yes	1=Yes	1=Yes	0	0=No	1	24	0
2380923	28	1=Yes	1=Yes	2=Road traffic accident	3=Ambulance	116	90	15	1=Yes	1=Yes	1=Yes	0	0=No	4.6	24	0
9241982	30	1=Yes	0=No	2=Road traffic accident	4=Police	122	78	15	1=Yes	1=Yes	1=Yes	0	0=No	1.166667	24	0
9241982	25	1=Yes	0=No	2=Road traffic accident	3=Ambulance	110	88	7	1=Yes	1=Yes	1=Yes	0	1=Yes	.8333333	24	0
839873	60	1=Yes	1=Yes	2=Road traffic accident	3=Ambulance				1=Yes	0=No	1=Yes	0		239	24	0
9241982	36	1=Yes	1=Yes	0=Fall	2=Private car	122	78	15	1=Yes	1=Yes	1=Yes	0	0=No	20.66639	24	0
9241982	23	0=No	0=No	0=Fall	2=Private car	77	130	15	1=Yes	1=Yes	1=Yes	0	0=No	.8333333	24	0
9241982	21	1=Yes	0=No	5=Other	2=Private car	134	105	15	0=No	1=Yes	0=No	0	0=No	1.666667	24	0
839873	28	1=Yes	1=Yes	2=Road traffic accident	3=Ambulance	110	98	4	1=Yes	0=No	1=Yes	1	2=Intubated before arrival	21.5	24	0
9241982	40	1=Yes	0=No	2=Road traffic accident	3=Ambulance	103	82	10	1=Yes	1=Yes	1=Yes	0	1=Yes	.3333333	24	0
2380923	16	0=No	0=No	2=Road traffic accident	4=Police	110	90	15	1=Yes	1=Yes	1=Yes	0	0=No	2.283333	24	0
2380923	52	1=Yes	1=Yes	0=Fall	3=Ambulance	110	88	15	1=Yes	0=No	1=Yes	0	0=No		24	0
839873	36	1=Yes	1=Yes	0=Fall	3=Ambulance				0=No	0=No	1=Yes	0	0=No	99	24	0
839873	20	1=Yes	0=No	2=Road traffic accident	2=Private car	100	96		1=Yes	0=No	1=Yes	0	0=No	1.5	24	0
2380923	45	1=Yes	1=Yes	0=Fall	3=Ambulance	140	102	15	0=No	0=No	1=Yes	0	0=No	14.08333	24	0
2380923	34	1=Yes	1=Yes	3=Assault	3=Ambulance	110	94	15	1=Yes	1=Yes	1=Yes	0	0=No	17.16667	24	0
839873	24	1=Yes	0=No	0=Fall	3=Ambulance				1=Yes	0=No	0=No	0	0=No	1.5	24	0
9241982	27	1=Yes	1=Yes	2=Road traffic accident	3=Ambulance	110	80	15	1=Yes	1=Yes	1=Yes	0	0=No	10.5	24	0
9241982	36	1=Yes	0=No	3=Assault	1=Taxi, motor rickshaw	120	88	15	1=Yes	1=Yes	1=Yes	0	0=No	13.83333	24	0
839873	27	0=No	1=Yes	4=Burn	3=Ambulance	0	118		0=No	0=No	0=No	1	0=No	109	24	0
9241982	25	1=Yes	1=Yes	2=Road traffic accident	3=Ambulance	124	94	14	0=No	1=Yes	1=Yes	0	0=No	321.6667	24	0
839873	35	1=Yes	1=Yes	2=Road traffic accident	3=Ambulance		100	14	1=Yes	0=No	0=No	1	0=No	111.5	24	0
9241982	30	1=Yes	0=No	2=Road traffic accident	1=Taxi, motor rickshaw	112	78	15	1=Yes	1=Yes	1=Yes	0	0=No	1.666389	24	0
9241982	22	1=Yes	0=No	2=Road traffic accident	3=Ambulance	110	78	15	1=Yes	1=Yes	1=Yes	0	0=No	6.666667	24	0
9241982	40	1=Yes	0=No	2=Road traffic accident	4=Police	100	88	15	1=Yes	1=Yes	1=Yes	0	0=No	1.333333	24	0
9241982	17	1=Yes	0=No	2=Road traffic accident	2=Private car	115	88	15	1=Yes	1=Yes	1=Yes	0	0=No	1.666667	24	0
9241982	25	0=No	1=Yes	2=Road traffic accident	2=Private car	100	110	15	1=Yes	1=Yes	1=Yes	0	0=No	2	24	0
839873	46	1=Yes	0=No	2=Road traffic accident	3=Ambulance				1=Yes	0=No	0=No	1	1=Yes	6	24	0
9241982	22	1=Yes	0=No	0=Fall	2=Private car	130	85	15	1=Yes	1=Yes	1=Yes	0	0=No	1.5	24	0
2380923	85	0=No	1=Yes	2=Road traffic accident	3=Ambulance	100	80		1=Yes	1=Yes	1=Yes	1	0=No	12	24	0
9241982	21	0=No	0=No	2=Road traffic accident	2=Private car	121	96	15	1=Yes	1=Yes	1=Yes	0	0=No	51.16667	24	0
839873	65	0=No	1=Yes	0=Fall	3=Ambulance	130	94	14	1=Yes	0=No	0=No	0	0=No	769.5	24	0
9241982	32	1=Yes	0=No	0=Fall	3=Ambulance	97	100	9	1=Yes	1=Yes	1=Yes	0	1=Yes	5.166667	24	0
9241982	25	1=Yes	0=No	3=Assault	4=Police	122	78	15	1=Yes	1=Yes	1=Yes	0	0=No	1.833333	24	0
839873	38	1=Yes	1=Yes	3=Assault	3=Ambulance	110	80	15	1=Yes	0=No	0=No	0	0=No		24	0
839873	60	0=No	1=Yes	2=Road traffic accident	3=Ambulance	100	100	4	1=Yes	0=No	0=No	1	1=Yes	11	18.66667	1
839873	35	1=Yes	0=No	3=Assault	3=Ambulance	100	94	11	1=Yes	0=No	0=No	0	1=Yes	4	24	0
9241982	32	1=Yes	0=No	3=Assault	4=Police	122	80	15	1=Yes	1=Yes	1=Yes	0	0=No	1.5	24	0
9241982	23	1=Yes	0=No	2=Road traffic accident	1=Taxi, motor rickshaw	115	64	11	1=Yes	1=Yes	1=Yes	0	1=Yes	.1663889	24	0
839873	27	1=Yes	1=Yes	0=Fall	3=Ambulance	110	72	15	0=No	0=No	1=Yes	0	0=No	12	24	0
9241982	25	1=Yes	0=No	2=Road traffic accident	2=Private car	122	94	15	1=Yes	1=Yes	1=Yes	1	0=No	.6663889	24	0
9241982	50	1=Yes	1=Yes	2=Road traffic accident	1=Taxi, motor rickshaw	130	82	15	1=Yes	1=Yes	1=Yes	0	0=No	60.66667	24	0
839873	17	1=Yes	1=Yes	5=Other	3=Ambulance	116	78	15	0=No	0=No	0=No	0	0=No	47	24	0
2380923	38	1=Yes	1=Yes	3=Assault	4=Police	60	120	6	1=Yes	0=No	1=Yes	1	1=Yes		4.5	1
839873	65	0=No	0=No	2=Road traffic accident	3=Ambulance	116	76	12	1=Yes	0=No	0=No	0	0=No	7	24	0
839873	44	0=No	1=Yes	0=Fall	3=Ambulance	118	90	11	1=Yes	0=No	0=No	0	0=No	11.5	24	0
839873	35	1=Yes	0=No	2=Road traffic accident	4=Police	100	90	4	0=No	0=No	0=No	1	0=No	4	2.5	1
9241982	21	1=Yes	0=No	2=Road traffic accident	4=Police	120	88	15	1=Yes	1=Yes	1=Yes	0	0=No	1	24	0
9241982	27	1=Yes	0=No	2=Road traffic accident	4=Police	131	80	15	1=Yes	1=Yes	1=Yes	0	0=No	1	24	0
839873	30	0=No	1=Yes	0=Fall	3=Ambulance	130	80	15	0=No	0=No	1=Yes	0	0=No	46	24	0
839873	50	0=No	1=Yes	0=Fall	3=Ambulance	110	84	15	0=No	0=No	1=Yes	0	1=Yes	150.5	24	0
2380923	60	1=Yes	0=No	0=Fall	1=Taxi, motor rickshaw	120	120	8	1=Yes	1=Yes	1=Yes	1	1=Yes	2.75	24	0
2380923	60	1=Yes	1=Yes	0=Fall	3=Ambulance	110	88	15	1=Yes	1=Yes	1=Yes	0	0=No	14.91667	24	0
9241982	55	1=Yes	0=No	1=Railway accident	2=Private car	140	88	10	1=Yes	1=Yes	1=Yes	0	0=No	.6663889	24	0
9241982	20	1=Yes	0=No	2=Road traffic accident	4=Police	162	78	9	1=Yes	1=Yes	1=Yes	0	1=Yes	1	24	0
839873	22	1=Yes	1=Yes	0=Fall	3=Ambulance	110	90	15	0=No	0=No	1=Yes	0	0=No	171	24	0
839873	18	1=Yes	1=Yes	2=Road traffic accident	3=Ambulance	100	100	8	1=Yes	0=No	0=No	0	1=Yes	8.5	4.5	0
2380923	50	1=Yes	0=No	5=Other	1=Taxi, motor rickshaw	100	100	15	1=Yes	1=Yes	1=Yes	0	0=No	1.083333	24	0
9241982	45	1=Yes	0=No	0=Fall	2=Private car	122	80	15	1=Yes	1=Yes	1=Yes	0	0=No	1.666389	24	0
839873	50	0=No	0=No	2=Road traffic accident	3=Ambulance	130	90	8	1=Yes	0=No	0=No	1	0=No	1.5	24	0
839873	20	1=Yes	0=No	0=Fall	3=Ambulance	112	80	5	1=Yes	0=No	0=No	1	0=No	5	24	0
839873	62	1=Yes	0=No	2=Road traffic accident	4=Police	120	90	5	1=Yes	0=No	0=No	1	0=No	2	24	0
839873	36	1=Yes	0=No	0=Fall	3=Ambulance	110	80	15	1=Yes	0=No	1=Yes	0	0=No	12	24	0
9241982	23	1=Yes	0=No	0=Fall	2=Private car	128	76	15	0=No	1=Yes	1=Yes	0	0=No	1.666667	24	0
9241982	45	1=Yes	1=Yes	2=Road traffic accident	3=Ambulance	100	88	15	1=Yes	1=Yes	1=Yes	0	0=No	12.66667	24	0
839873	18	1=Yes	1=Yes	3=Assault	3=Ambulance	118	88	8	1=Yes	0=No	0=No	0	1=Yes	17	24	0
9241982	45	1=Yes	1=Yes	0=Fall	3=Ambulance	130	98	7	1=Yes	1=Yes	1=Yes	0	2=Intubated before arrival	97.33334	24	0
9241982	32	1=Yes	1=Yes	3=Assault	3=Ambulance	110	102	15	1=Yes	1=Yes	1=Yes	0	0=No	33.5	24	0
839873	41	1=Yes	1=Yes	2=Road traffic accident	3=Ambulance	100	95	8	1=Yes	0=No	0=No	1	0=No	3	24	0
9241982	45	1=Yes	1=Yes	2=Road traffic accident	3=Ambulance	90	77	15	1=Yes	1=Yes	1=Yes	1	0=No	17.66667	21.33333	1
839873	30	1=Yes	1=Yes	2=Road traffic accident	3=Ambulance	100	84	12	1=Yes	0=No	0=No	0	0=No		24	0
839873	47	1=Yes	1=Yes	4=Burn	3=Ambulance	100	90		0=No	0=No	0=No	0	0=No	32.5	24	0
839873	40	1=Yes	0=No	0=Fall	1=Taxi, motor rickshaw	100	92	8	1=Yes	0=No	0=No	0	1=Yes	2.5	24	0
839873	50	0=No	1=Yes	2=Road traffic accident	3=Ambulance	124	80	15	1=Yes	0=No	0=No	0	0=No	13	24	0
839873	24	1=Yes	1=Yes	0=Fall	3=Ambulance	124	80	15	1=Yes	0=No	0=No	0	0=No	40.5	24	0
839873	40	1=Yes	1=Yes	0=Fall	3=Ambulance	128	80	15	1=Yes	0=No	0=No	0	1=Yes		24	0
839873	62	1=Yes	1=Yes	2=Road traffic accident	3=Ambulance	130	80	12	1=Yes	0=No	0=No	0	0=No	62.5	24	0
839873	20	1=Yes	0=No	5=Other	3=Ambulance	128	80	12	1=Yes	0=No	0=No	0	0=No	8.5	24	0
9241982	26	0=No	1=Yes	0=Fall	3=Ambulance	120	88	15	1=Yes	1=Yes	1=Yes	0	0=No	31	24	0
839873	55	1=Yes	1=Yes	0=Fall	3=Ambulance	124	80	15	0=No	0=No	1=Yes	0	0=No	98.5	24	0
9241982	45	0=No	1=Yes	2=Road traffic accident	3=Ambulance	147	76	15	1=Yes	1=Yes	1=Yes	0	0=No	23.5	24	0
839873	46	0=No	1=Yes	4=Burn	3=Ambulance	100	88	15	0=No	0=No	0=No	111	0=No	37	24	0
9241982	52	1=Yes	0=No	2=Road traffic accident	2=Private car	164	88	4	1=Yes	1=Yes	1=Yes	1	1=Yes	.5	24	0
839873	21	0=No	1=Yes	4=Burn	3=Ambulance	102	112	15	0=No	0=No	0=No	1	0=No	30	24	0
2380923	22	1=Yes	1=Yes	2=Road traffic accident	3=Ambulance	0	0	3	0=No	0=No	1=Yes	1	2=Intubated before arrival	5	3	1
839873	55	0=No	1=Yes	2=Road traffic accident	3=Ambulance	130	90	13	1=Yes	0=No	0=No	0	0=No	27.5	24	0
9241982	55	1=Yes	1=Yes	2=Road traffic accident	3=Ambulance	117	84	5	1=Yes	1=Yes	1=Yes	0	1=Yes	13.5	24	0
2380923	22	0=No	1=Yes	3=Assault	3=Ambulance	100	98	15	0=No	0=No	1=Yes	0	1=Yes	6.5	24	0
2380923	25	1=Yes	1=Yes	2=Road traffic accident	3=Ambulance	100	90	15	1=Yes	1=Yes	1=Yes	0	0=No	8.166389	24	0
9241982	22	1=Yes	1=Yes	3=Assault	3=Ambulance	0	0	6	1=Yes	1=Yes	1=Yes	1	1=Yes	18.83333	24	0
2380923	20	1=Yes	1=Yes	2=Road traffic accident	3=Ambulance	120	90	15	0=No	1=Yes	1=Yes	0	0=No	4.833333	24	0
839873	45	1=Yes	1=Yes	0=Fall	3=Ambulance	116	92	10	1=Yes	0=No	0=No	0	1=Yes		24	0
839873	30	1=Yes	1=Yes	0=Fall	3=Ambulance	120	80	15	1=Yes	0=No	1=Yes	0	0=No	228	24	0
2380923	30	1=Yes	1=Yes	2=Road traffic accident	3=Ambulance	80	120	14	0=No	1=Yes	1=Yes	0	0=No	11.25	24	0
2380923	45	1=Yes	0=No	2=Road traffic accident	1=Taxi, motor rickshaw	112	98	15	1=Yes	1=Yes	1=Yes	0	0=No	3.116667	24	0
9241982	27	1=Yes	1=Yes	2=Road traffic accident	3=Ambulance	110	88	11	1=Yes	1=Yes	1=Yes	0	1=Yes	3.333333	24	0
839873	22	0=No	0=No	5=Other	3=Ambulance	80	0	4	0=No	0=No	1=Yes	1	0=No	7	7.166667	1
9241982	50	1=Yes	0=No	2=Road traffic accident	4=Police	153	109	6	1=Yes	1=Yes	1=Yes	0	1=Yes	1.333333	24	0
2380923	30	1=Yes	1=Yes	3=Assault	3=Ambulance	110	90	15	1=Yes	1=Yes	1=Yes	0	0=No	1.833333	24	0
839873	22	1=Yes	1=Yes	2=Road traffic accident	3=Ambulance	128	80	14	1=Yes	0=No	1=Yes	1	0=No	183	24	0
9241982	25	1=Yes	1=Yes	2=Road traffic accident	3=Ambulance	112	80	15	1=Yes	1=Yes	1=Yes	0	0=No	325.5	24	0
839873	16	1=Yes	1=Yes	2=Road traffic accident	3=Ambulance	110	84	15	1=Yes	0=No	1=Yes	0	1=Yes	14.5	24	0
9241982	36	1=Yes	1=Yes	3=Assault	3=Ambulance	110	88	3	1=Yes	1=Yes	1=Yes	0	1=Yes	7	24	0
9241982	19	1=Yes	1=Yes	5=Other	2=Private car	110	88	15	0=No	1=Yes	1=Yes	0	0=No	12.66667	24	0
9241982	23	1=Yes	1=Yes	3=Assault	3=Ambulance	68	136	15	0=No	1=Yes	1=Yes	0	0=No	2.333333	24	0
9241982	30	1=Yes	0=No	2=Road traffic accident	1=Taxi, motor rickshaw	149	126	8	1=Yes	1=Yes	1=Yes	0	1=Yes	4	24	0
2380923	53	0=No	0=No	1=Railway accident	4=Police	0	0	3	0=No	0=No	0=No	1	1=Yes	.5	1	1
839873	16	0=No	1=Yes	0=Fall	3=Ambulance	128	80	15	0=No	0=No	1=Yes	0	0=No	121	24	0
9241982	17	1=Yes	0=No	2=Road traffic accident	4=Police	110	80	15	1=Yes	1=Yes	1=Yes	0	0=No	.6663889	24	0
9241982	76	1=Yes	1=Yes	0=Fall	3=Ambulance	110	60	9	1=Yes	1=Yes	1=Yes	1	1=Yes	6.166667	24	0
839873	70	0=No	1=Yes	0=Fall	3=Ambulance	90	96	15	1=Yes	0=No	0=No	0	0=No	181.5	24	0
839873	55	0=No	1=Yes	4=Burn	3=Ambulance	90	102	15	0=No	0=No	0=No	1	0=No	43.5	24	0
9241982	50	0=No	1=Yes	2=Road traffic accident	3=Ambulance	110	63	15	1=Yes	1=Yes	1=Yes	1	1=Yes	32.16667	24	0
9241982	28	1=Yes	0=No	2=Road traffic accident	2=Private car	134	88	15	1=Yes	1=Yes	1=Yes	0	0=No	.6666667	24	0
2380923	46	1=Yes	1=Yes	2=Road traffic accident	3=Ambulance	112	98	15	0=No	1=Yes	1=Yes	0	0=No	13.08333	24	0
839873	27	1=Yes	1=Yes	3=Assault	2=Private car	130	90	14	1=Yes	0=No	0=No	0	0=No	5.5	24	0
2380923	31	1=Yes	1=Yes	2=Road traffic accident	3=Ambulance	120	90	14	1=Yes	1=Yes	1=Yes	0	0=No	37.75	24	0
2380923	28	1=Yes	1=Yes	1=Railway accident	3=Ambulance	90	110	4	0=No	1=Yes	1=Yes	1	1=Yes	3.833333	11.66667	1
9241982	17	1=Yes	0=No	0=Fall	2=Private car	134	88	15	1=Yes	1=Yes	1=Yes	0	0=No	1.5	24	0
2380923	70	1=Yes	1=Yes	2=Road traffic accident	3=Ambulance	106	88	14	1=Yes	1=Yes	1=Yes	1	1=Yes	5.5	24	0
839873	45	1=Yes	0=No	2=Road traffic accident	3=Ambulance	118	70	15	1=Yes	0=No	0=No	0	0=No	3.5	6.5	0
9241982	47	1=Yes	0=No	2=Road traffic accident	4=Police	124	88	15	1=Yes	1=Yes	1=Yes	0	0=No	.8333333	24	0
9241982	35	1=Yes	0=No	2=Road traffic accident	3=Ambulance	144	102	15	1=Yes	1=Yes	1=Yes	0	0=No	.3333333	24	0
2380923	25	1=Yes	0=No	2=Road traffic accident	1=Taxi, motor rickshaw	106	96	15	1=Yes	1=Yes	1=Yes	0	0=No	.75	24	0
2380923	45	1=Yes	1=Yes	5=Other	3=Ambulance	0	0	3	0=No	0=No	0=No	1	1=Yes	8	1.25	1
2380923	60	1=Yes	0=No	1=Railway accident	4=Police	92	120	3	1=Yes	1=Yes	1=Yes	1	1=Yes		24	0
2380923	47	1=Yes	1=Yes	1=Railway accident	4=Police	112	100	11	1=Yes	1=Yes	1=Yes	0	1=Yes	2.083333	24	0
839873	30	0=No	1=Yes	4=Burn	3=Ambulance	110	80	15	0=No	0=No	0=No	1	0=No	26	24	0
9241982	40	0=No	1=Yes	0=Fall	3=Ambulance	114	96	15	1=Yes	1=Yes	1=Yes	1	1=Yes	48.16667	24	0
9241982	58	1=Yes	0=No	0=Fall	3=Ambulance	120	88	15	1=Yes	1=Yes	1=Yes	0	0=No	.1663889	24	0
839873	21	1=Yes	1=Yes	2=Road traffic accident	3=Ambulance	100	92	15	1=Yes	0=No	0=No	0	1=Yes	12	24	0
2380923	21	0=No	1=Yes	0=Fall	3=Ambulance	90	98	8	1=Yes	1=Yes	1=Yes	0	1=Yes	4.666667	24	0
2380923	23	1=Yes	1=Yes	1=Railway accident	3=Ambulance	100	96	15	1=Yes	1=Yes	1=Yes	0	0=No	5.416667	24	0
839873	70	1=Yes	1=Yes	2=Road traffic accident	3=Ambulance	110	77	8	1=Yes	0=No	0=No	1	0=No	20.5	24	0
839873	60	0=No	1=Yes	4=Burn	3=Ambulance	110	88	15	0=No	0=No	0=No	1	0=No	26	24	0
839873	30	0=No	1=Yes	4=Burn	3=Ambulance	90	120		0=No	0=No	0=No	1	0=No	7.5	24	0
9241982	17	0=No	1=Yes	5=Other	3=Ambulance	100	96	15	1=Yes	1=Yes	1=Yes	0	0=No	1.833333	24	0
9241982	35	0=No	0=No	0=Fall	3=Ambulance	122	78	15	0=No	1=Yes	1=Yes	0	0=No	167.5	24	0
839873	40	1=Yes	1=Yes	0=Fall	3=Ambulance	100	94	7	1=Yes	0=No	0=No	0	0=No	15.5	24	0
839873	47	0=No	1=Yes	0=Fall	3=Ambulance	100	90	15	1=Yes	0=No	0=No	0	0=No	12.5	24	0
2380923	38	1=Yes	1=Yes	2=Road traffic accident	3=Ambulance	120	70	15	1=Yes	1=Yes	1=Yes	0	0=No	7.916667	24	0
9241982	65	1=Yes	1=Yes	0=Fall	2=Private car	122	78	15	1=Yes	1=Yes	1=Yes	0	0=No	6	24	0
2380923	28	1=Yes	1=Yes	1=Railway accident	3=Ambulance	100	98	15	1=Yes	1=Yes	1=Yes	0	0=No	2.833611	24	0
839873	77	1=Yes	0=No	0=Fall	3=Ambulance	100	90	15	1=Yes	0=No	0=No	0	0=No	4.5	24	0
9241982	47	0=No	1=Yes	0=Fall	3=Ambulance	120	76	15	1=Yes	1=Yes	1=Yes	0	0=No	213.8333	24	0
9241982	47	0=No	1=Yes	0=Fall	3=Ambulance	112	72	15	1=Yes	1=Yes	1=Yes	0	0=No	9.666389	24	0
839873	42	1=Yes	0=No	2=Road traffic accident	3=Ambulance	100	90	4	1=Yes	0=No	0=No	1	0=No	3.5	6	1
2380923	50	1=Yes	1=Yes	1=Railway accident	4=Police	90	110	15	1=Yes	1=Yes	1=Yes	0	0=No	5.916667	24	0
839873	38	0=No	1=Yes	2=Road traffic accident	3=Ambulance	124	80	6	1=Yes	0=No	0=No	0	1=Yes	22	24	0
839873	60	0=No	1=Yes	4=Burn	3=Ambulance	100	90		0=No	0=No	0=No	1	0=No	337	24	0
9241982	30	1=Yes	1=Yes	0=Fall	2=Private car	110	96	9	1=Yes	1=Yes	1=Yes	0	1=Yes	8.166389	24	0
839873	27	1=Yes	1=Yes	0=Fall	3=Ambulance	110	88	14	1=Yes	0=No	0=No	0	0=No	4.5	24	0
9241982	25	1=Yes	0=No	0=Fall	2=Private car	116	70	15	1=Yes	1=Yes	1=Yes	0	0=No	4.666667	24	0
839873	50	1=Yes	1=Yes	2=Road traffic accident	3=Ambulance	130	90	14	1=Yes	0=No	0=No	0	0=No	116.5	24	0
9241982	21	1=Yes	1=Yes	2=Road traffic accident	3=Ambulance	120	78	15	1=Yes	1=Yes	1=Yes	0	0=No	11.66667	24	0
9241982	30	1=Yes	1=Yes	2=Road traffic accident	3=Ambulance	88	116	15	0=No	1=Yes	0=No	1	1=Yes	3.666667	24	0
2380923	20	1=Yes	1=Yes	1=Railway accident	3=Ambulance	110	96	15	1=Yes	1=Yes	1=Yes	0	0=No	5.166667	24	0
839873	72	0=No	1=Yes	0=Fall	3=Ambulance	128	90	10	1=Yes	0=No	0=No	0	0=No		24	0
839873	17	1=Yes	0=No	4=Burn	3=Ambulance	0	90	15	0=No	0=No	0=No	0	0=No	4	24	0
9241982	38	1=Yes	1=Yes	2=Road traffic accident	3=Ambulance	154	100	3	1=Yes	1=Yes	1=Yes	1	1=Yes	2.5	8.666667	1
9241982	20	1=Yes	1=Yes	0=Fall	3=Ambulance	130	100	11	1=Yes	1=Yes	1=Yes	0	0=No	12.83333	24	0
9241982	30	0=No	1=Yes	2=Road traffic accident	3=Ambulance	130	95	3	1=Yes	1=Yes	1=Yes	0	1=Yes	47.66667	24	0
9241982	55	1=Yes	1=Yes	2=Road traffic accident	3=Ambulance	120	88	15	1=Yes	1=Yes	1=Yes	0	0=No	10.66667	24	0
839873	35	1=Yes	0=No	2=Road traffic accident	3=Ambulance	90	110	12	1=Yes	0=No	1=Yes	1	0=No	6	24	0
2380923	28	0=No	1=Yes	1=Railway accident	3=Ambulance	120	80	15	0=No	0=No	1=Yes	0	0=No		24	0
2380923	22	1=Yes	0=No	1=Railway accident	1=Taxi, motor rickshaw	100	96	15	1=Yes	1=Yes	1=Yes	0	0=No	.5	24	0
839873	25	1=Yes	0=No	0=Fall	3=Ambulance	120	80	12	1=Yes	0=No	0=No	0	0=No	8	24	0
2380923	40	1=Yes	1=Yes	1=Railway accident	4=Police	90	66	5	1=Yes	1=Yes	1=Yes	1	1=Yes	3.816667	24	0
839873	59	1=Yes	1=Yes	2=Road traffic accident	3=Ambulance	100	90	12	1=Yes	0=No	0=No	0	0=No	5.5	24	0
9241982	37	1=Yes	1=Yes	0=Fall	1=Taxi, motor rickshaw	122	80	15	1=Yes	1=Yes	1=Yes	0	0=No	2.666389	24	0
839873	72	1=Yes	1=Yes	0=Fall	3=Ambulance	146	86	15	1=Yes	0=No	1=Yes	0	0=No		24	0
839873	20	1=Yes	0=No	2=Road traffic accident	3=Ambulance	128	80	14	1=Yes	0=No	0=No	1	0=No	3.5	24	0
839873	32	1=Yes	1=Yes	2=Road traffic accident	3=Ambulance	140	80	12	1=Yes	0=No	0=No	0	0=No	17	24	0
9241982	19	1=Yes	0=No	2=Road traffic accident	3=Ambulance	124	78	15	1=Yes	1=Yes	1=Yes	0	0=No	2.166389	24	0
2380923	20	1=Yes	1=Yes	0=Fall	3=Ambulance	120	90	15	1=Yes	1=Yes	1=Yes	0	0=No	2.166667	24	0
839873	26	1=Yes	0=No	2=Road traffic accident	3=Ambulance	0	0	3	1=Yes	0=No	1=Yes	1	0=No	3.5	.5	1
9241982	25	1=Yes	1=Yes	2=Road traffic accident	3=Ambulance	116	100	15	1=Yes	1=Yes	1=Yes	0	0=No	5	24	0
839873	30	1=Yes	1=Yes	4=Burn	3=Ambulance	100	84		0=No	0=No	0=No	0	0=No	145.5	24	0
9241982	39	0=No	1=Yes	2=Road traffic accident	2=Private car	122	80	15	1=Yes	1=Yes	1=Yes	0	0=No	140.8333	24	0
9241982	62	1=Yes	0=No	2=Road traffic accident	3=Ambulance	122	78	15	1=Yes	1=Yes	1=Yes	0	0=No	.5	24	0
2380923	35	1=Yes	1=Yes	2=Road traffic accident	3=Ambulance	110	100	6	0=No	1=Yes	1=Yes	1	1=Yes		24	0
9241982	28	1=Yes	0=No	2=Road traffic accident	3=Ambulance	122	86	15	1=Yes	1=Yes	1=Yes	0	1=Yes	7.333333	24	0
2380923	26	1=Yes	1=Yes	2=Road traffic accident	3=Ambulance	120	110	15	0=No	0=No	1=Yes	0	0=No	8.5	24	0
2380923	48	1=Yes	1=Yes	3=Assault	3=Ambulance	108	92	15	1=Yes	1=Yes	1=Yes	0	0=No	10.25	24	0
2380923	19	1=Yes	1=Yes	2=Road traffic accident	3=Ambulance	110	100	15	1=Yes	1=Yes	1=Yes	0	0=No	4.75	24	0
839873	33	1=Yes	0=No	2=Road traffic accident	3=Ambulance	110	90	15	1=Yes	0=No	1=Yes	0	0=No	3.5	24	0
839873	42	1=Yes	1=Yes	0=Fall	3=Ambulance	112	90	15	1=Yes	0=No	0=No	0	0=No	14	24	0
839873	46	1=Yes	1=Yes	0=Fall	3=Ambulance	142	82	3	0=No	0=No	0=No	1	0=No	8	4	1
9241982	30	1=Yes	1=Yes	2=Road traffic accident	3=Ambulance	155	98	8	1=Yes	1=Yes	1=Yes	0	1=Yes	7.166667	24	0
9241982	23	1=Yes	1=Yes	0=Fall	2=Private car	120	88	15	1=Yes	1=Yes	1=Yes	0	1=Yes	31.16667	24	0
2380923	22	1=Yes	0=No	2=Road traffic accident	4=Police	100	90	15	1=Yes	1=Yes	1=Yes	0	0=No	1	24	0
839873	19	0=No	1=Yes	4=Burn	3=Ambulance	90	100		0=No	0=No	0=No	0	0=No	1.5	24	0
2380923	20	1=Yes	1=Yes	3=Assault	3=Ambulance	100	88	12	0=No	0=No	1=Yes	1	0=No	3.216667	24	0
2380923	29	1=Yes	1=Yes	1=Railway accident	3=Ambulance				0=No	1=Yes	1=Yes	0	0=No	4.583333	24	0
839873	21	1=Yes	1=Yes	2=Road traffic accident	3=Ambulance	124	84	15	1=Yes	0=No	0=No	0	0=No	16	24	0
9241982	32	1=Yes	0=No	2=Road traffic accident	3=Ambulance	128	88	15	1=Yes	1=Yes	1=Yes	0	0=No	1.166389	15.33361	0
9241982	24	1=Yes	0=No	5=Other	3=Ambulance	132	116	15	0=No	1=Yes	0=No	0	0=No	1.5	15.33333	0
9241982	23	1=Yes	1=Yes	0=Fall	3=Ambulance	138	97	6	1=Yes	1=Yes	1=Yes	0	1=Yes	428.5	24	0
9241982	33	1=Yes	0=No	3=Assault	4=Police	110	98	15	1=Yes	1=Yes	1=Yes	0	0=No	2	24	0
839873	28	1=Yes	1=Yes	2=Road traffic accident	3=Ambulance	128	88		1=Yes	0=No	1=Yes	0	0=No	24.83333	24	0
839873	75	1=Yes	1=Yes	0=Fall	3=Ambulance	110	80	11	1=Yes	0=No	0=No	0	1=Yes	156	24	0
9241982	31	1=Yes	0=No	2=Road traffic accident	4=Police	121	100	15	1=Yes	1=Yes	1=Yes	0	0=No	1.333333	24	0
839873	18	1=Yes	1=Yes	2=Road traffic accident	3=Ambulance	118	74	15	0=No	0=No	1=Yes	0	0=No	1963	24	0
9241982	23	1=Yes	0=No	2=Road traffic accident	2=Private car	120	84	15	1=Yes	1=Yes	1=Yes	0	0=No	1	24	0
839873	22	1=Yes	1=Yes	0=Fall	3=Ambulance	112	80	15	1=Yes	0=No	0=No	0	0=No	62	24	0
9241982	15	1=Yes	0=No	0=Fall	4=Police	115	98	15	1=Yes	1=Yes	1=Yes	0	0=No	2	24	0
839873	45	1=Yes	1=Yes	5=Other	3=Ambulance	132	90	15	0=No	0=No	1=Yes	0	0=No	95	24	0
9241982	60	1=Yes	1=Yes	0=Fall	3=Ambulance	110	130	15	1=Yes	1=Yes	1=Yes	0	1=Yes	2	24	0
9241982	45	1=Yes	0=No	0=Fall	3=Ambulance	120	88	15	1=Yes	1=Yes	1=Yes	0	0=No	6.666389	24	0
839873	22	1=Yes	1=Yes	2=Road traffic accident	3=Ambulance	128	84	10	1=Yes	0=No	1=Yes	0	1=Yes	6.5	24	0
839873	54	1=Yes	1=Yes	2=Road traffic accident	3=Ambulance	84	110	4	0=No	0=No	0=No	1	1=Yes	3	6.5	1
9241982	48	1=Yes	0=No	0=Fall	2=Private car	124	84	15	0=No	1=Yes	1=Yes	0	0=No	4.333333	24	0
9241982	35	1=Yes	1=Yes	2=Road traffic accident	3=Ambulance	126	70	15	1=Yes	1=Yes	1=Yes	0	0=No	.6666667	24	0
839873	58	1=Yes	1=Yes	0=Fall	3=Ambulance	120	80	15	1=Yes	0=No	0=No	0	0=No	28	24	0
839873	30	0=No	1=Yes	2=Road traffic accident	3=Ambulance	124	74	15	1=Yes	0=No	0=No	0	0=No	166.5	24	0
839873	24	0=No	1=Yes	4=Burn	3=Ambulance	100	94	15	0=No	0=No	0=No	0	0=No	5.833611	24	0
839873	73	1=Yes	1=Yes	0=Fall	3=Ambulance	108	90	7	1=Yes	0=No	0=No	1	1=Yes		24	0
839873	20	0=No	1=Yes	3=Assault	3=Ambulance	110	84	15	1=Yes	0=No	0=No	0	1=Yes	36.5	24	0
2380923	45	1=Yes	0=No	3=Assault	1=Taxi, motor rickshaw	100	98	15	1=Yes	1=Yes	1=Yes	0	0=No		24	0
839873	18	1=Yes	0=No	0=Fall	1=Taxi, motor rickshaw	110	90	15	1=Yes	0=No	0=No	0	0=No	.5	24	0
839873	35	0=No	1=Yes	4=Burn	3=Ambulance	90	100		0=No	0=No	0=No	1	0=No	9	3	1
9241982	50	1=Yes	1=Yes	3=Assault	3=Ambulance	120	88	15	1=Yes	1=Yes	1=Yes	0	0=No	7	24	0
9241982	17	1=Yes	0=No	0=Fall	3=Ambulance	122	80	15	1=Yes	1=Yes	1=Yes	0	0=No	1.333333	24	0
2380923	37	1=Yes	1=Yes	3=Assault	3=Ambulance	90	120	15	0=No	0=No	1=Yes	1	1=Yes	6.166389	24	0
839873	86	0=No	1=Yes	0=Fall	3=Ambulance	130	90	3	1=Yes	0=No	0=No	1	1=Yes	107.5	24	0
9241982	24	1=Yes	0=No	2=Road traffic accident	3=Ambulance	112	78	15	1=Yes	1=Yes	1=Yes	0	0=No	4.833333	24	0
839873	50	0=No	1=Yes	0=Fall	3=Ambulance	110	90	15	1=Yes	0=No	0=No	0	1=Yes		24	0
839873	55	0=No	1=Yes	2=Road traffic accident	3=Ambulance	84	100	5	0=No	0=No	0=No	1	1=Yes	7	3.666667	1
839873	28	1=Yes	0=No	3=Assault	2=Private car	110	90	15	1=Yes	0=No	0=No	0	0=No	1	24	0
2380923	40	1=Yes	1=Yes	3=Assault	3=Ambulance	100	100	7	1=Yes	1=Yes	1=Yes	0	0=No	3.066667	24	0
9241982	25	1=Yes	0=No	0=Fall	2=Private car	160	78	15	1=Yes	1=Yes	1=Yes	0	0=No	.3333333	24	0
839873	25	1=Yes	0=No	4=Burn	3=Ambulance	100	96	15	0=No	0=No	0=No	1	0=No	3	24	0
839873	32	1=Yes	1=Yes	2=Road traffic accident	3=Ambulance	130	88	11	1=Yes	0=No	1=Yes	0	0=No	8	24	0
839873	40	1=Yes	0=No	5=Other	2=Private car	112	90	10	1=Yes	0=No	1=Yes	0	0=No	3.5	24	0
839873	46	1=Yes	1=Yes	2=Road traffic accident	3=Ambulance	130	72	15	1=Yes	0=No	1=Yes	0	0=No	41	24	0
839873	40	1=Yes	1=Yes	3=Assault	3=Ambulance	114	72	15	0=No	0=No	1=Yes	0	0=No	115.5	24	0
839873	40	1=Yes	1=Yes	2=Road traffic accident	3=Ambulance	130	84	15	0=No	0=No	1=Yes	0	0=No	71	24	0
9241982	26	1=Yes	1=Yes	2=Road traffic accident	3=Ambulance	122	78	15	0=No	1=Yes	1=Yes	0	0=No	187.5	24	0
839873	29	1=Yes	1=Yes	2=Road traffic accident	3=Ambulance	100	90	10	1=Yes	0=No	0=No	1	1=Yes	16.5	24	0
839873	51	0=No	1=Yes	2=Road traffic accident	3=Ambulance	0	0	3	0=No	0=No	0=No	1	0=No	10	2.666667	1
9241982	18	1=Yes	1=Yes	2=Road traffic accident	2=Private car	110	80	15	1=Yes	1=Yes	1=Yes	0	0=No	3	24	0
839873	55	0=No	1=Yes	3=Assault	3=Ambulance	124	82	15	1=Yes	0=No	0=No	0	0=No	73.5	24	0
839873	60	0=No	1=Yes	4=Burn	3=Ambulance	100	88	15	0=No	0=No	0=No	0	0=No	25	24	0
839873	55	0=No	0=No	4=Burn	1=Taxi, motor rickshaw	100	90	15	0=No	0=No	0=No	0	0=No	1	24	0
2380923	16	1=Yes	1=Yes	1=Railway accident	4=Police	96	98	15	1=Yes	1=Yes	1=Yes	0	0=No	9.583333	24	0
9241982	26	1=Yes	1=Yes	2=Road traffic accident	2=Private car	123	88	15	1=Yes	1=Yes	1=Yes	0	0=No	17.5	24	0
839873	35	1=Yes	1=Yes	2=Road traffic accident	3=Ambulance	122	80	11	1=Yes	0=No	0=No	0	0=No	74.5	24	0
2380923	20	1=Yes	1=Yes	0=Fall	3=Ambulance	112	98	15	0=No	1=Yes	1=Yes	0	0=No		24	0
9241982	15	1=Yes	0=No	2=Road traffic accident	2=Private car	120	78	15	1=Yes	1=Yes	1=Yes	0	0=No	11	24	0
839873	60	1=Yes	1=Yes	0=Fall	3=Ambulance	110	80	8	1=Yes	0=No	0=No	0	1=Yes		24	0
839873	40	1=Yes	1=Yes	2=Road traffic accident	3=Ambulance	110	90	11	1=Yes	0=No	0=No	0	0=No	33.5	24	0
839873	45	1=Yes	1=Yes	3=Assault	3=Ambulance	124	80	4	1=Yes	0=No	0=No	1	0=No	8	24	0
9241982	25	1=Yes	0=No	2=Road traffic accident	4=Police	120	90	11	1=Yes	1=Yes	1=Yes	0	1=Yes	.6669444	24	0
9241982	40	1=Yes	1=Yes	2=Road traffic accident	3=Ambulance	125	88	12	1=Yes	1=Yes	1=Yes	0	0=No	1.666389	24	0
9241982	55	1=Yes	0=No	2=Road traffic accident	1=Taxi, motor rickshaw	122	88	15	1=Yes	1=Yes	1=Yes	0	0=No	.8333333	24	0
9241982	19	1=Yes	0=No	2=Road traffic accident	4=Police	142	98	3	1=Yes	1=Yes	1=Yes	1	1=Yes	.6666667	24	0
839873	60	1=Yes	1=Yes	2=Road traffic accident	3=Ambulance	100	90	10	1=Yes	0=No	0=No	0	0=No	16.5	24	0
839873	35	1=Yes	1=Yes	2=Road traffic accident	3=Ambulance	112	86	9	1=Yes	0=No	0=No	1	1=Yes	13	24	0
9241982	16	1=Yes	0=No	2=Road traffic accident	3=Ambulance	120	78	15	1=Yes	1=Yes	1=Yes	0	0=No	4.333333	24	0
839873	45	1=Yes	0=No	0=Fall	3=Ambulance	110	90	4	1=Yes	0=No	0=No	1	0=No	7.5	24	0
839873	41	1=Yes	1=Yes	2=Road traffic accident	3=Ambulance	118	90	15	1=Yes	0=No	0=No	0	0=No	32	24	0
9241982	18	1=Yes	0=No	2=Road traffic accident	3=Ambulance	120	78	15	1=Yes	1=Yes	1=Yes	0	0=No	26.16667	24	0
839873	55	1=Yes	1=Yes	2=Road traffic accident	3=Ambulance	110	90	15	1=Yes	0=No	0=No	0	0=No	12	24	0
839873	43	1=Yes	1=Yes	0=Fall	3=Ambulance	130	90	15	0=No	0=No	1=Yes	0	0=No	146	24	0
2380923	30	1=Yes	1=Yes	3=Assault	3=Ambulance	100	130	15	0=No	0=No	1=Yes	0	1=Yes	3.333333	24	0
2380923	40	1=Yes	0=No	2=Road traffic accident	1=Taxi, motor rickshaw	130	120	15	1=Yes	1=Yes	1=Yes	0	0=No	43.63334	24	0
2380923	20	1=Yes	1=Yes	1=Railway accident	4=Police	110	96	6	1=Yes	1=Yes	1=Yes	1	1=Yes		24	0
839873	62	1=Yes	1=Yes	0=Fall	3=Ambulance	140	70	15	1=Yes	0=No	0=No	0	1=Yes		24	0
2380923	37	1=Yes	1=Yes	5=Other	3=Ambulance	110	90	15	0=No	0=No	1=Yes	0	0=No	7	24	0
2380923	25	1=Yes	1=Yes	1=Railway accident	3=Ambulance	110	90	10	0=No	1=Yes	1=Yes	0	0=No	11.33333	24	0
839873	30	0=No	1=Yes	0=Fall	3=Ambulance	124	74	15	1=Yes	0=No	0=No	0	0=No	166	24	0
9241982	18	0=No	0=No	2=Road traffic accident	3=Ambulance	90	88	6	1=Yes	1=Yes	1=Yes	1	1=Yes	3.666667	15.49972	1
839873	38	1=Yes	1=Yes	0=Fall	3=Ambulance	124	86	11	1=Yes	0=No	0=No	0	0=No	30	24	0
839873	20	1=Yes	0=No	2=Road traffic accident	4=Police	110	94	8	1=Yes	0=No	0=No	0	0=No	.5	24	0
839873	22	1=Yes	0=No	0=Fall	3=Ambulance	90	100	6	1=Yes	0=No	1=Yes	0	0=No	4	24	0
839873	34	1=Yes	1=Yes	0=Fall	3=Ambulance	120	88	11	0=No	0=No	0=No	0	0=No	40	24	0
839873	17	1=Yes	1=Yes	3=Assault	3=Ambulance	90	110		0=No	1=Yes	1=Yes	0	0=No	46.33333	24	0
839873	47	1=Yes	0=No	2=Road traffic accident	3=Ambulance	112	80	9	1=Yes	0=No	0=No	0	1=Yes	5.5	24	0
9241982	43	0=No	0=No	2=Road traffic accident	2=Private car	122	86	15	1=Yes	1=Yes	1=Yes	0	0=No	1	24	0
2380923	42	1=Yes	0=No	0=Fall	1=Taxi, motor rickshaw	110	90	15	0=No	1=Yes	1=Yes	0	0=No	39.41667	24	0
839873	48	1=Yes	0=No	2=Road traffic accident	4=Police	100	90	6	1=Yes	0=No	0=No	0	0=No	.5	24	0
839873	65	1=Yes	1=Yes	0=Fall	3=Ambulance	120	72	15	0=No	0=No	1=Yes	0	0=No	339	24	0
839873	18	1=Yes	1=Yes	0=Fall	3=Ambulance	112	84	15	0=No	0=No	1=Yes	0	0=No		24	0
839873	30	0=No	1=Yes	2=Road traffic accident	3=Ambulance	128	80	15	1=Yes	0=No	0=No	0	0=No	55.5	24	0
839873	56	1=Yes	0=No	2=Road traffic accident	6=Unknown	150	64	4	1=Yes	0=No	1=Yes	1	1=Yes	4.5	12.5	1
2380923	16	1=Yes	1=Yes	5=Other	3=Ambulance	110	96	15	1=Yes	1=Yes	1=Yes	0	0=No	4.916667	24	0
839873	30	1=Yes	0=No	2=Road traffic accident	3=Ambulance	90	110	3	0=No	0=No	0=No	1	1=Yes	2.5	1.5	1
2380923	23	0=No	0=No	1=Railway accident	1=Taxi, motor rickshaw	110	90	10	1=Yes	1=Yes	1=Yes	0	0=No	1.083333	24	0
839873	58	0=No	1=Yes	0=Fall	2=Private car	110	84	15	1=Yes	0=No	0=No	0	0=No	11.5	24	0
9241982	35	1=Yes	1=Yes	2=Road traffic accident	3=Ambulance	142	107	15	0=No	1=Yes	1=Yes	1	0=No	139.1664	24	0
9241982	28	1=Yes	1=Yes	2=Road traffic accident	3=Ambulance	76	114	7	1=Yes	1=Yes	1=Yes	0	1=Yes	5	24	0
9241982	30	1=Yes	1=Yes	2=Road traffic accident	3=Ambulance	110	100		1=Yes	1=Yes	1=Yes	0	1=Yes	4.166667	24	0
839873	42	1=Yes	1=Yes	2=Road traffic accident	3=Ambulance	110	80	13	1=Yes	0=No	0=No	0	0=No	14.5	24	0
839873	17	1=Yes	1=Yes	2=Road traffic accident	3=Ambulance	110	90	13	1=Yes	0=No	1=Yes	0	0=No	136	24	0
2380923	23	1=Yes	1=Yes	2=Road traffic accident	3=Ambulance	100	94	15	1=Yes	1=Yes	1=Yes	0	0=No	3.333333	24	0
839873	25	0=No	0=No	5=Other	2=Private car	100	90	13	0=No	0=No	0=No	0	0=No	1.5	24	0
9241982	45	0=No	1=Yes	2=Road traffic accident	3=Ambulance	129	100	15	1=Yes	1=Yes	1=Yes	0	0=No	82.83334	24	0
839873	20	0=No	1=Yes	0=Fall	3=Ambulance	130	86	10	1=Yes	0=No	0=No	0	0=No	114.5	24	0
839873	60	0=No	1=Yes	2=Road traffic accident	3=Ambulance	130	80	9	1=Yes	0=No	0=No	0	0=No	48	24	0
839873	56	0=No	1=Yes	0=Fall	3=Ambulance	128	80	15	1=Yes	0=No	0=No	0	0=No	70	24	0
839873	65	0=No	1=Yes	0=Fall	3=Ambulance	126	90	11	1=Yes	0=No	0=No	0	0=No	169.5	24	0
2380923	40	1=Yes	1=Yes	1=Railway accident	4=Police	100	100	3	0=No	1=Yes	1=Yes	1	1=Yes	1.75	24	0
839873	41	1=Yes	0=No	2=Road traffic accident	3=Ambulance	90	100	4	1=Yes	0=No	0=No	1	0=No	4.5	8.166667	1
2380923	60	1=Yes	1=Yes	2=Road traffic accident	3=Ambulance	130	100	15	1=Yes	1=Yes	1=Yes	0	0=No	10.75	24	0
2380923	45	1=Yes	0=No	1=Railway accident	4=Police	110	100	4	1=Yes	1=Yes	1=Yes	0	1=Yes	.5	24	0
839873	36	0=No	1=Yes	4=Burn	3=Ambulance	120	110		0=No	0=No	0=No	0	0=No	41	24	0
839873	35	1=Yes	1=Yes	2=Road traffic accident	3=Ambulance	100	90	15	1=Yes	0=No	1=Yes	0	0=No	42	24	0
839873	77	1=Yes	0=No	0=Fall	3=Ambulance	110	90	15	1=Yes	0=No	0=No	0	0=No	4.5	24	0
839873	48	0=No	1=Yes	0=Fall	3=Ambulance	124	84	12	1=Yes	0=No	0=No	0	0=No	103.5	24	0
9241982	42	1=Yes	1=Yes	2=Road traffic accident	3=Ambulance	154	94	13	1=Yes	1=Yes	1=Yes	1	1=Yes	5	24	0
839873	20	1=Yes	1=Yes	2=Road traffic accident	3=Ambulance	128	80	15	0=No	0=No	1=Yes	1	0=No	17.5	24	0
839873	26	0=No	1=Yes	4=Burn	3=Ambulance	90	128	15	0=No	0=No	0=No	1	0=No	26	24	0
9241982	22	1=Yes	0=No	2=Road traffic accident	3=Ambulance	120	88	15	1=Yes	1=Yes	1=Yes	0	0=No	2	24	0
9241982	35	1=Yes	1=Yes	2=Road traffic accident	3=Ambulance	103	60	9	1=Yes	1=Yes	1=Yes	0	0=No	3.833333	24	0
9241982	30	0=No	1=Yes	0=Fall	3=Ambulance	114	92	15	1=Yes	1=Yes	1=Yes	0	0=No	11.66667	24	0
839873	44	1=Yes	1=Yes	0=Fall	3=Ambulance	118	74	15	0=No	0=No	1=Yes	0	0=No	515	24	0
2380923	55	1=Yes	1=Yes	3=Assault	1=Taxi, motor rickshaw	112	92		1=Yes	1=Yes	1=Yes	0	0=No	288.6667	24	0
839873	59	0=No	1=Yes	0=Fall	3=Ambulance	128	80	15	0=No	0=No	0=No	0	0=No	169.5	24	0
9241982	83	0=No	0=No	0=Fall	2=Private car	120	88	15	1=Yes	1=Yes	1=Yes	0	0=No	15.83333	24	0
9241982	50	1=Yes	0=No	0=Fall	3=Ambulance	128	88	15	1=Yes	1=Yes	1=Yes	0	0=No	4	24	0
9241982	18	1=Yes	1=Yes	2=Road traffic accident	3=Ambulance	135	86	3	1=Yes	1=Yes	1=Yes	1	1=Yes	5.833333	24	0
839873	47	1=Yes	1=Yes	2=Road traffic accident	3=Ambulance	132	90	15	1=Yes	0=No	0=No	0	0=No	57	24	0
839873	75	1=Yes	1=Yes	2=Road traffic accident	3=Ambulance	150	80	11	1=Yes	0=No	0=No	0	0=No	23.5	24	0
839873	25	1=Yes	0=No	0=Fall	2=Private car	120	80	9	1=Yes	0=No	0=No	0	1=Yes	2	24	0
839873	38	1=Yes	1=Yes	2=Road traffic accident	3=Ambulance	130	80	14	1=Yes	0=No	1=Yes	0	0=No	41	24	0
839873	57	0=No	0=No	0=Fall	3=Ambulance		80	15	1=Yes	0=No	0=No	0	0=No	3.5	24	0
839873	44	1=Yes	1=Yes	0=Fall	3=Ambulance	120	90	7	0=No	0=No	0=No	0	0=No	112	24	0
2380923	26	0=No	1=Yes	5=Other	3=Ambulance	112	98	15	0=No	0=No	1=Yes	0	0=No	2.833333	24	0
9241982	40	1=Yes	0=No	0=Fall	2=Private car	122	88	15	1=Yes	1=Yes	1=Yes	0	0=No	5.833333	24	0
839873	42	1=Yes	1=Yes	0=Fall	3=Ambulance	128	96	8	1=Yes	0=No	0=No	0	0=No	9	24	0
839873	27	1=Yes	1=Yes	2=Road traffic accident	3=Ambulance	110	90	15	1=Yes	0=No	0=No	0	0=No	188.5	24	0
839873	70	1=Yes	1=Yes	2=Road traffic accident	3=Ambulance	124	80	7	1=Yes	0=No	0=No	1	0=No	36	24	0
2380923	25	1=Yes	1=Yes	1=Railway accident	3=Ambulance	90	100	9	1=Yes	1=Yes	1=Yes	0	1=Yes		24	0
839873	30	1=Yes	1=Yes	2=Road traffic accident	3=Ambulance	100	94	11	1=Yes	0=No	1=Yes	0	0=No	29	24	0
2380923	20	1=Yes	1=Yes	1=Railway accident	3=Ambulance	110	98	15	1=Yes	1=Yes	1=Yes	0	0=No	9.75	24	0
839873	38	0=No	1=Yes	4=Burn	3=Ambulance	90	110		0=No	0=No	0=No	1	0=No	19	24	0
839873	16	1=Yes	1=Yes	2=Road traffic accident	3=Ambulance	112	82	7	1=Yes	0=No	0=No	0	0=No	16	24	0
9241982	25	1=Yes	1=Yes	0=Fall	3=Ambulance	150	88	15	1=Yes	1=Yes	1=Yes	0	0=No	9.166667	24	0
9241982	22	1=Yes	1=Yes	2=Road traffic accident	3=Ambulance	89	88	15	1=Yes	1=Yes	1=Yes	0	0=No	2.666667	24	0
839873	35	0=No	1=Yes	4=Burn	3=Ambulance	0	90	3	0=No	0=No	0=No	1	0=No	3.5	7.5	1
9241982	42	1=Yes	0=No	2=Road traffic accident	4=Police	122	96	15	1=Yes	1=Yes	1=Yes	0	0=No	1.5	24	0
839873	60	1=Yes	1=Yes	0=Fall	3=Ambulance	100	90	4	1=Yes	0=No	0=No	0	1=Yes	81	24	0
839873	35	1=Yes	0=No	2=Road traffic accident	3=Ambulance	120	68	15	1=Yes	0=No	1=Yes	0	0=No	6.333333	24	0
839873	80	1=Yes	1=Yes	0=Fall	3=Ambulance	120	90	12	1=Yes	0=No	0=No	0	0=No	152.5	24	0
9241982	17	1=Yes	1=Yes	2=Road traffic accident	3=Ambulance	132	94	15	1=Yes	1=Yes	1=Yes	0	0=No	8.5	24	0
9241982	15	1=Yes	0=No	0=Fall	1=Taxi, motor rickshaw	110	80	15	1=Yes	1=Yes	1=Yes	0	0=No	2.333333	24	0
839873	22	0=No	0=No	0=Fall	3=Ambulance	100	90	10	1=Yes	0=No	0=No	0	0=No	4.5	24	0
9241982	30	1=Yes	0=No	2=Road traffic accident	1=Taxi, motor rickshaw	93	110	15	0=No	1=Yes	1=Yes	1	1=Yes	.1663889	24	0
839873	24	1=Yes	1=Yes	4=Burn	3=Ambulance		110	15	0=No	0=No	1=Yes	0	0=No	25	24	0
839873	26	1=Yes	1=Yes	2=Road traffic accident	3=Ambulance	90	118	8	1=Yes	0=No	0=No	0	0=No	8	24	0
839873	65	0=No	0=No	2=Road traffic accident	3=Ambulance	116	76	12	1=Yes	0=No	0=No	0	0=No	7	24	0
2380923	35	1=Yes	0=No	1=Railway accident	4=Police	90	108	5	1=Yes	1=Yes	1=Yes	1	1=Yes	.5666667	24	0
839873	50	0=No	0=No	0=Fall	2=Private car	110	90	13	1=Yes	0=No	0=No	0	0=No	2.833333	24	0
9241982	16	1=Yes	0=No	3=Assault	3=Ambulance	134	94	15	1=Yes	1=Yes	1=Yes	0	0=No	1.666389	24	0
839873	24	1=Yes	0=No	4=Burn	3=Ambulance	124	86	15	0=No	0=No	0=No	0	0=No	1.5	24	0
2380923	17	1=Yes	1=Yes	3=Assault	3=Ambulance	110	120	6	0=No	0=No	0=No	1	1=Yes	.8333333	24	0
839873	50	0=No	0=No	3=Assault	3=Ambulance	100	100	7	1=Yes	0=No	0=No	0	0=No	6	24	0
839873	46	0=No	0=No	4=Burn	3=Ambulance	90	100	15	0=No	0=No	0=No	0	0=No	4.5	24	0
2380923	60	0=No	1=Yes	2=Road traffic accident	3=Ambulance			12	1=Yes	1=Yes	1=Yes	0	0=No	2.633333	24	0
2380923	33	1=Yes	1=Yes	5=Other	3=Ambulance	80	110	15	0=No	1=Yes	1=Yes	0	0=No	5.333333	24	0
2380923	50	1=Yes	1=Yes	1=Railway accident	4=Police	80	110	15	1=Yes	1=Yes	1=Yes	0	0=No		24	0
9241982	23	1=Yes	1=Yes	2=Road traffic accident	3=Ambulance	141	100	4	1=Yes	1=Yes	1=Yes	1	2=Intubated before arrival	12.66639	24	0
9241982	40	1=Yes	1=Yes	2=Road traffic accident	3=Ambulance	147	53	3	1=Yes	1=Yes	1=Yes	1	1=Yes	3.333333	24	0
9241982	27	1=Yes	0=No	0=Fall	2=Private car	122	78	15	1=Yes	1=Yes	1=Yes	0	0=No	1.5	20.33333	0
839873	58	0=No	1=Yes	2=Road traffic accident	3=Ambulance	124	80	12	1=Yes	0=No	0=No	0	0=No	46.5	24	0
2380923	20	1=Yes	0=No	3=Assault	1=Taxi, motor rickshaw	100	96	15	1=Yes	1=Yes	1=Yes	0	0=No	.7166666	24	0
839873	18	0=No	1=Yes	2=Road traffic accident	3=Ambulance	128	84	15	1=Yes	0=No	0=No	0	0=No	33	24	0
2380923	28	1=Yes	1=Yes	2=Road traffic accident	3=Ambulance	110	110	15	1=Yes	1=Yes	0=No	0	0=No	1.583333	24	0
839873	35	1=Yes	1=Yes	2=Road traffic accident	3=Ambulance	110	84	15	1=Yes	0=No	0=No	0	0=No	10.5	24	0
2380923	35	1=Yes	1=Yes	2=Road traffic accident	3=Ambulance	80	120	3	0=No	0=No	0=No	1	0=No		2.766667	1
839873	60	0=No	1=Yes	2=Road traffic accident	3=Ambulance	110	90	4	1=Yes	0=No	0=No	1	0=No	9	24	0
9241982	24	1=Yes	0=No	2=Road traffic accident	3=Ambulance	132	87	15	1=Yes	1=Yes	1=Yes	0	0=No	3.999722	24	0
9241982	27	1=Yes	1=Yes	0=Fall	2=Private car	120	72	15	1=Yes	1=Yes	1=Yes	0	1=Yes	37.5	24	0
9241982	35	1=Yes	0=No	2=Road traffic accident	3=Ambulance	0	0	9	0=No	1=Yes	1=Yes	1	1=Yes	1.166667	4.999722	1
9241982	35	1=Yes	0=No	2=Road traffic accident	3=Ambulance	110	113	15	1=Yes	1=Yes	1=Yes	0	0=No	.6666667	24	0
2380923	60	1=Yes	0=No	0=Fall	1=Taxi, motor rickshaw	110	88	7	1=Yes	1=Yes	1=Yes	0	1=Yes	.8333333	24	0
839873	52	1=Yes	1=Yes	0=Fall	3=Ambulance	180	90	15	1=Yes	0=No	0=No	0	0=No	352	24	0
2380923	29	1=Yes	0=No	3=Assault	4=Police	90	94	15	1=Yes	1=Yes	1=Yes	0	0=No	.7833334	24	0
9241982	35	1=Yes	0=No	2=Road traffic accident	4=Police	78	98	15	1=Yes	1=Yes	1=Yes	0	0=No	1.5	24	0
9241982	25	1=Yes	1=Yes	2=Road traffic accident	3=Ambulance	133	87	15	1=Yes	1=Yes	1=Yes	0	0=No	2.833333	24	0
9241982	35	1=Yes	1=Yes	3=Assault	3=Ambulance	108	88	15	1=Yes	1=Yes	1=Yes	0	0=No	10.66667	24	0
2380923	65	0=No	1=Yes	1=Railway accident	4=Police	100	70		0=No	1=Yes	1=Yes	1	0=No	4.633333	24	0
9241982	20	1=Yes	1=Yes	3=Assault	3=Ambulance	115	90	15	1=Yes	1=Yes	1=Yes	0	0=No	4.333333	24	0
9241982	25	1=Yes	0=No	0=Fall	3=Ambulance	120	88	15	1=Yes	1=Yes	1=Yes	0	0=No	.6666667	24	0
2380923	40	1=Yes	0=No	1=Railway accident	1=Taxi, motor rickshaw	70	80	7	0=No	0=No	1=Yes	1	1=Yes	.3333333	2.166667	1
2380923	78	1=Yes	0=No	0=Fall	1=Taxi, motor rickshaw	130	98	7	1=Yes	1=Yes	1=Yes	0	1=Yes	5.583333	24	0
839873	45	0=No	0=No	2=Road traffic accident	4=Police	100	100	7	1=Yes	1=Yes	1=Yes	1	0=No	1	24	0
2380923	40	1=Yes	1=Yes	2=Road traffic accident	3=Ambulance	110	88	6	1=Yes	0=No	1=Yes	1	1=Yes	4.5	24	0
2380923	50	1=Yes	1=Yes	0=Fall	3=Ambulance	110	90	15	1=Yes	1=Yes	1=Yes	0	0=No	27.66639	24	0
9241982	26	1=Yes	1=Yes	2=Road traffic accident	3=Ambulance	114	84	4	1=Yes	1=Yes	1=Yes	1	1=Yes	1.333333	24	0
9241982	38	1=Yes	1=Yes	0=Fall	3=Ambulance	110	90	15	1=Yes	1=Yes	1=Yes	0	0=No	5.666667	24	0
839873	30	0=No	0=No	2=Road traffic accident	3=Ambulance	128	80	15	1=Yes	0=No	0=No	0	0=No	1.5	24	0
2380923	19	1=Yes	1=Yes	2=Road traffic accident	3=Ambulance	116	98	15	0=No	1=Yes	0=No	0	0=No	22.9	24	0
9241982	33	1=Yes	1=Yes	0=Fall	3=Ambulance	50	100	3	1=Yes	1=Yes	1=Yes	1	2=Intubated before arrival	6	24	0
9241982	22	1=Yes	0=No	2=Road traffic accident	4=Police	0	0	3	0=No	0=No	0=No	1	1=Yes		.5	1
839873	50	1=Yes	1=Yes	3=Assault	3=Ambulance	128	84	15	1=Yes	0=No	0=No	0	0=No	66.83334	24	0
839873	70	1=Yes	0=No	2=Road traffic accident	4=Police	138	84	13	1=Yes	0=No	1=Yes	1	0=No		24	0
839873	50	1=Yes	1=Yes	1=Railway accident	3=Ambulance	110	80		0=No	0=No	1=Yes	0	1=Yes	50	24	0
2380923	29	1=Yes	0=No	0=Fall	4=Police	100	110	4	1=Yes	1=Yes	1=Yes	1	1=Yes	.8333333	24	0
839873	59	1=Yes	1=Yes	0=Fall	3=Ambulance	140	80	15	1=Yes	0=No	0=No	0	0=No	38	24	0
9241982	27	1=Yes	0=No	0=Fall	2=Private car	128	74	15	1=Yes	1=Yes	1=Yes	0	0=No	1.333333	24	0
839873	32	1=Yes	0=No	2=Road traffic accident	3=Ambulance	90	110	3	0=No	0=No	0=No	1	0=No	2.666389	1.833611	1
839873	45	0=No	0=No	4=Burn	3=Ambulance	102	70	13	0=No	0=No	0=No	1	0=No	6	24	0
2380923	75	1=Yes	1=Yes	2=Road traffic accident	3=Ambulance	120	50	3	0=No	1=Yes	1=Yes	1	2=Intubated before arrival		24	0
2380923	30	1=Yes	1=Yes	1=Railway accident	3=Ambulance	100	110	10	1=Yes	1=Yes	1=Yes	0	1=Yes	6.416667	24	0
9241982	29	1=Yes	1=Yes	2=Road traffic accident	3=Ambulance	128	88	15	1=Yes	1=Yes	1=Yes	0	0=No	14.33333	24	0
9241982	18	1=Yes	1=Yes	2=Road traffic accident	3=Ambulance	128	88	7	1=Yes	1=Yes	1=Yes	0	2=Intubated before arrival	11	24	0
839873	21	1=Yes	1=Yes	2=Road traffic accident	3=Ambulance	116	92	15	1=Yes	0=No	0=No	0	0=No	98	24	0
839873	42	1=Yes	0=No	0=Fall	3=Ambulance	124	80	15	0=No	0=No	1=Yes	0	0=No	5.5	24	0
839873	39	1=Yes	1=Yes	5=Other	3=Ambulance	116	76	15	1=Yes	0=No	0=No	0	0=No		24	0
839873	24	1=Yes	1=Yes	2=Road traffic accident	3=Ambulance	130	84	13	1=Yes	0=No	0=No	0	0=No	61	24	0
839873	30	1=Yes	1=Yes	2=Road traffic accident	2=Private car	0	0	3	1=Yes	0=No	0=No	1	1=Yes	40	4.5	1
2380923	57	1=Yes	1=Yes	0=Fall	3=Ambulance	90	70	3	0=No	0=No	1=Yes	1	2=Intubated before arrival	167.5	24	0
2380923	16	1=Yes	0=No	1=Railway accident	4=Police	110	96	9	1=Yes	1=Yes	1=Yes	0	0=No	.95	24	0
9241982	45	0=No	0=No	0=Fall	4=Police	98	118	15	1=Yes	1=Yes	1=Yes	0	0=No	1.166667	24	0
839873	15	1=Yes	0=No	4=Burn	3=Ambulance	100	90	15	0=No	0=No	0=No	0	0=No	2.5	24	0
839873	19	0=No	0=No	4=Burn	2=Private car	90	100	15	0=No	0=No	0=No	1	0=No	1.5	24	0
2380923	30	1=Yes	1=Yes	2=Road traffic accident	3=Ambulance	100	90	9	1=Yes	1=Yes	1=Yes	0	0=No	7.666667	24	0
9241982	23	1=Yes	0=No	3=Assault	3=Ambulance	80	164	15	0=No	1=Yes	0=No	1	0=No	2.166389	3.166945	1
2380923	65	1=Yes	0=No	2=Road traffic accident	1=Taxi, motor rickshaw	112	68	6	1=Yes	1=Yes	1=Yes	1	1=Yes		24	0
9241982	26	1=Yes	1=Yes	2=Road traffic accident	3=Ambulance	134	114	15	1=Yes	1=Yes	1=Yes	0	0=No	2.5	24	0
839873	72	1=Yes	1=Yes	2=Road traffic accident	3=Ambulance	140	80	14	1=Yes	0=No	0=No	0	0=No	10.5	24	0
839873	20	1=Yes	1=Yes	0=Fall	3=Ambulance	110	90	15	1=Yes	0=No	1=Yes	0	0=No	79.5	24	0
2380923	61	1=Yes	1=Yes	0=Fall	3=Ambulance	130	80	15	0=No	1=Yes	0=No	0	0=No		24	0
2380923	70	1=Yes	1=Yes	0=Fall	3=Ambulance	110	90	4	0=No	1=Yes	1=Yes	1	1=Yes	121.9164	24	0
9241982	35	1=Yes	0=No	0=Fall	3=Ambulance	120	88	15	1=Yes	1=Yes	1=Yes	0	0=No	6	24	0
2380923	35	1=Yes	0=No	2=Road traffic accident	4=Police	90	98	6	1=Yes	1=Yes	1=Yes	0	1=Yes	.4166667	24	0
2380923	40	1=Yes	1=Yes	1=Railway accident	3=Ambulance	96	110	15	0=No	0=No	1=Yes	0	0=No	12.25	24	0
839873	47	1=Yes	1=Yes	2=Road traffic accident	3=Ambulance	132	90	15	0=No	0=No	0=No	0	0=No	46	24	0
9241982	18	1=Yes	1=Yes	2=Road traffic accident	3=Ambulance	100	78	8	1=Yes	1=Yes	1=Yes	0	1=Yes	3.166667	24	0
839873	24	1=Yes	1=Yes	2=Road traffic accident	3=Ambulance	130	84	13	1=Yes	0=No	0=No	0	0=No	60	24	0
9241982	30	0=No	0=No	2=Road traffic accident	4=Police	130	80	15	1=Yes	1=Yes	1=Yes	0	0=No	.8333333	24	0
839873	32	1=Yes	1=Yes	2=Road traffic accident	3=Ambulance	140	80	12	1=Yes	0=No	0=No	0	0=No	18	24	0
9241982	30	0=No	1=Yes	5=Other	3=Ambulance	102	102	15	0=No	1=Yes	1=Yes	0	0=No	3.5	24	0
9241982	18	1=Yes	0=No	2=Road traffic accident	1=Taxi, motor rickshaw	120	88	15	0=No	1=Yes	1=Yes	0	0=No	.3333333	24	0
2380923	30	1=Yes	1=Yes	5=Other	3=Ambulance	112	98	15	1=Yes	0=No	1=Yes	0	0=No	57.85	24	0
2380923	30	1=Yes	0=No	2=Road traffic accident	4=Police	110	110	3	1=Yes	1=Yes	1=Yes	1	1=Yes	1.083333	24	0
839873	62	0=No	1=Yes	2=Road traffic accident	3=Ambulance	150	76	15	1=Yes	0=No	0=No	1	0=No	83	18.16667	1
839873	33	1=Yes	1=Yes	2=Road traffic accident	3=Ambulance	90	100	11	1=Yes	0=No	1=Yes	0	0=No	57.5	24	0
839873	35	1=Yes	1=Yes	0=Fall	3=Ambulance	100	70	15	0=No	0=No	1=Yes	0	0=No	42.5	24	0
839873	32	0=No	1=Yes	2=Road traffic accident	3=Ambulance	114	80	10	1=Yes	0=No	0=No	0	0=No	14	24	0
9241982	18	1=Yes	0=No	2=Road traffic accident	4=Police	147	80	13	1=Yes	1=Yes	1=Yes	0	1=Yes	1	24	0
839873	65	1=Yes	0=No	0=Fall	3=Ambulance	0	0	4	0=No	0=No	0=No	1	0=No	1.5	.6666667	1
2380923	19	1=Yes	1=Yes	1=Railway accident	4=Police	90	60		1=Yes	1=Yes	1=Yes	1	1=Yes	1.5	24	0
9241982	42	1=Yes	1=Yes	2=Road traffic accident	3=Ambulance	110	70	4	0=No	1=Yes	1=Yes	1	2=Intubated before arrival	7.666667	24	0
2380923	32	1=Yes	1=Yes	2=Road traffic accident	3=Ambulance	100	96	15	1=Yes	1=Yes	1=Yes	0	0=No	5.35	24	0
9241982	20	1=Yes	1=Yes	0=Fall	3=Ambulance	121	115	15	1=Yes	1=Yes	1=Yes	0	0=No	7.666389	24	0
839873	22	1=Yes	0=No	2=Road traffic accident	3=Ambulance	100	84	10	1=Yes	0=No	0=No	1	0=No	.5	24	0
839873	50	1=Yes	1=Yes	2=Road traffic accident	3=Ambulance	130	90	15	1=Yes	0=No	0=No	0	0=No	41.5	24	0
9241982	36	1=Yes	0=No	2=Road traffic accident	4=Police	120	88	15	1=Yes	1=Yes	1=Yes	0	0=No	1	24	0
839873	48	1=Yes	1=Yes	0=Fall	3=Ambulance	110	80	14	1=Yes	0=No	0=No	0	0=No	26.5	24	0
9241982	40	1=Yes	0=No	2=Road traffic accident	4=Police	140	60	5	1=Yes	1=Yes	1=Yes	1	1=Yes	.3333333	24	0
839873	56	0=No	1=Yes	2=Road traffic accident	3=Ambulance	100	90	15	1=Yes	0=No	0=No	0	0=No	12.5	24	0
9241982	63	1=Yes	0=No	0=Fall	1=Taxi, motor rickshaw	160	110	7	1=Yes	1=Yes	1=Yes	1	1=Yes	.5	3.333333	1
2380923	32	1=Yes	1=Yes	1=Railway accident	3=Ambulance	120	90	15	1=Yes	1=Yes	1=Yes	0	0=No	6.583333	24	0
839873	46	0=No	1=Yes	4=Burn	3=Ambulance	110	88	15	0=No	0=No	0=No	0	0=No	37	24	0
2380923	18	1=Yes	0=No	0=Fall	1=Taxi, motor rickshaw	112	92	15	1=Yes	1=Yes	1=Yes	0	0=No	2.916667	24	0
839873	40	1=Yes	1=Yes	2=Road traffic accident	3=Ambulance	124	90	15	1=Yes	0=No	0=No	0		19	24	0
9241982	30	1=Yes	1=Yes	2=Road traffic accident	3=Ambulance	152	110	15	1=Yes	1=Yes	1=Yes	0	0=No	37	24	0
839873	23	1=Yes	1=Yes	4=Burn	3=Ambulance	100	92	15	0=No	0=No	0=No	0	0=No	156	24	0
839873	33	1=Yes	1=Yes	2=Road traffic accident	3=Ambulance	118	76	10	1=Yes	0=No	0=No	0	0=No	6.5	24	0
9241982	28	1=Yes	1=Yes	2=Road traffic accident	3=Ambulance	120	88	15	1=Yes	1=Yes	1=Yes	0	0=No	8.166667	24	0
9241982	48	1=Yes	0=No	2=Road traffic accident	4=Police	90	100	15	1=Yes	1=Yes	1=Yes	0	0=No	.8333333	24	0
839873	49	0=No	0=No	2=Road traffic accident	2=Private car	110	72	5	1=Yes	0=No	0=No	0	1=Yes	2	24	0
839873	46	0=No	0=No	4=Burn	2=Private car	90	100	15	0=No	0=No	0=No	1	0=No	3.5	24	0
839873	17	1=Yes	1=Yes	2=Road traffic accident	3=Ambulance	128	80	13	1=Yes	0=No	0=No	0	0=No	172	24	0
9241982	82	1=Yes	1=Yes	0=Fall	2=Private car	120	86	15	1=Yes	1=Yes	1=Yes	0	0=No	37	24	0
839873	46	1=Yes	0=No	2=Road traffic accident	1=Taxi, motor rickshaw	100	90	4	1=Yes	0=No	0=No	1	1=Yes	2	24	0
839873	25	1=Yes	1=Yes	2=Road traffic accident	3=Ambulance	124	84	13	1=Yes	0=No	0=No	0	0=No	32	24	0
839873	35	1=Yes	1=Yes	4=Burn	3=Ambulance	110	100	15	0=No	0=No	0=No	1	0=No	53.5	24	0
2380923	30	1=Yes	1=Yes	1=Railway accident	3=Ambulance	110	90	14	1=Yes	1=Yes	1=Yes	0	0=No	2.583333	24	0
2380923	25	1=Yes	1=Yes	2=Road traffic accident	3=Ambulance	90	110	10	0=No	1=Yes	1=Yes	0	1=Yes	1	24	0
839873	17	0=No	1=Yes	0=Fall	3=Ambulance	90	100	13	1=Yes	0=No	0=No	0	1=Yes	69.33334	24	0
839873	26	1=Yes	0=No	2=Road traffic accident	4=Police	80	110	4	1=Yes	0=No	0=No	1	1=Yes	.5	8.5	1
9241982	25	1=Yes	0=No	3=Assault	2=Private car	108	90	15	1=Yes	1=Yes	1=Yes	0	0=No	1.666389	24	0
2380923	29	1=Yes	1=Yes	2=Road traffic accident	3=Ambulance	120	92	15	0=No	0=No	1=Yes	0	1=Yes		24	0
2380923	35	1=Yes	1=Yes	2=Road traffic accident	4=Police	100	98	8	1=Yes	1=Yes	1=Yes	1	0=No		24	0
839873	35	0=No	1=Yes	0=Fall	3=Ambulance	100	90	15	0=No	0=No	0=No	0	0=No	23.33333	24	0
839873	67	0=No	1=Yes	0=Fall	3=Ambulance	110	96	15	1=Yes	0=No	0=No	0	0=No	25	24	0
9241982	45	1=Yes	1=Yes	2=Road traffic accident	3=Ambulance	105	65	15	1=Yes	1=Yes	1=Yes	0	0=No	10	24	0
9241982	50	1=Yes	0=No	0=Fall	2=Private car	116	110	15	1=Yes	1=Yes	1=Yes	0	0=No	1.166667	24	0
839873	30	1=Yes	1=Yes	4=Burn	3=Ambulance	110	80	15	0=No	0=No	0=No	1	0=No	27	24	0
2380923	35	1=Yes	1=Yes	2=Road traffic accident	3=Ambulance	100	112	8	1=Yes	1=Yes	1=Yes	1	1=Yes	9.083333	24	0
839873	20	1=Yes	0=No	2=Road traffic accident	1=Taxi, motor rickshaw	110	94	8	1=Yes	0=No	0=No	0	0=No	.5	24	0
839873	55	1=Yes	1=Yes	0=Fall	3=Ambulance	140	90	15	1=Yes	0=No	0=No	0	0=No		24	0
839873	45	0=No	0=No	0=Fall	3=Ambulance	130	90	13	1=Yes	0=No	0=No	1	0=No	7.333333	24	0
839873	65	1=Yes	0=No	0=Fall	3=Ambulance	112	80	15	1=Yes	0=No	0=No	0	0=No	4	24	0
2380923	22	1=Yes	1=Yes	0=Fall	3=Ambulance	100	90	7	0=No	1=Yes	1=Yes	1	2=Intubated before arrival	13	24	0
2380923	22	1=Yes	1=Yes	2=Road traffic accident	3=Ambulance	70	110	15	1=Yes	1=Yes	1=Yes	0	0=No	2.666389	24	0
9241982	21	0=No	1=Yes	0=Fall	3=Ambulance	138	88	5	1=Yes	1=Yes	1=Yes	1	1=Yes	8.166667	24	0
